# Supplementary material for: Evidence of Coulomb liquid phase in few-electron droplets
Source: Nature. 2025 Jun 25;642(8069):928–33. doi: 10.1038/s41586-025-09139-z (PMC12221981; doi:10.1038/s41586-025-09139-z)
Supplement: Supplementary file 3 — Source Data Fig. 2 and Extended Data Figs. 1 and 2 [file 41586_2025_9139_MOESM3_ESM.xlsx]

## Sheet: Fig.2 (a) N=4
Detuning (mV)	Detection Probability (0,4) (%)	Detection Probability (1,3) (%)	Detection Probability (2,2) (%)	Detection Probability (3,1) (%)	Detection Probability (4,0) (%)
110.0000000000001	100.0	0.0	0.0	0.0	0.0
108.79999999999978	100.0	0.0	0.0	0.0	0.0
107.59999999999992	99.98792853693868	0.012071463061323031	0.0	0.0	0.0
106.40000000000005	99.96382054992765	0.0361794500723589	0.0	0.0	0.0
105.20000000000019	99.97573404513467	0.02426595486532395	0.0	0.0	0.0
103.99999999999987	100.0	0.0	0.0	0.0	0.0
102.8	99.987974987975	0.012025012025012025	0.0	0.0	0.0
101.60000000000014	99.98790663925506	0.012093360744951022	0.0	0.0	0.0
100.39999999999982	99.9878212154427	0.01217878455730118	0.0	0.0	0.0
99.19999999999996	99.97571046878795	0.024289531212047608	0.0	0.0	0.0
98.00000000000009	99.9395185677997	0.0604814322003145	0.0	0.0	0.0
96.79999999999977	99.9757045675413	0.024295432458697763	0.0	0.0	0.0
95.59999999999991	99.98786407766991	0.012135922330097087	0.0	0.0	0.0
94.40000000000003	100.0	0.0	0.0	0.0	0.0
93.20000000000017	99.98786702256733	0.012132977432661975	0.0	0.0	0.0
91.99999999999986	99.98789785792084	0.012102142079148009	0.0	0.0	0.0
90.8	100.0	0.0	0.0	0.0	0.0
89.60000000000012	99.96353913466213	0.036460865337870685	0.0	0.0	0.0
88.3999999999998	100.0	0.0	0.0	0.0	0.0
87.19999999999995	99.95334188732066	0.046658112679342126	0.0	0.0	0.0
86.00000000000007	99.89495798319328	0.10504201680672269	0.0	0.0	0.0
84.79999999999998	99.94154781388825	0.058452186111760576	0.0	0.0	0.0
83.5999999999999	99.88297249853716	0.11702750146284377	0.0	0.0	0.0
82.40000000000003	99.84784644194757	0.15215355805243447	0.0	0.0	0.0
81.20000000000016	99.87060345841665	0.12939654158334313	0.0	0.0	0.0
79.99999999999984	99.83482774893818	0.16517225106182162	0.0	0.0	0.0
78.79999999999998	99.84606275902901	0.15393724097098876	0.0	0.0	0.0
77.60000000000011	99.82231698649609	0.17768301350390903	0.0	0.0	0.0
76.3999999999998	99.79790775083215	0.20209224916785543	0.0	0.0	0.0
75.19999999999993	99.68940389439732	0.3105961056026759	0.0	0.0	0.0
74.00000000000007	99.69102792632204	0.30897207367795604	0.0	0.0	0.0
72.8000000000002	99.59720412273427	0.4027958772657268	0.0	0.0	0.0
71.59999999999988	99.65712934499882	0.3428706550011823	0.0	0.0	0.0
70.40000000000002	99.65700768775872	0.34299231224127735	0.0	0.0	0.0
69.20000000000014	99.59344732751406	0.40655267248595006	0.0	0.0	0.0
67.99999999999984	99.61287200580692	0.3871279941930801	0.0	0.0	0.0
66.79999999999997	99.42376950780312	0.5762304921968787	0.0	0.0	0.0
65.60000000000011	99.28005759539236	0.7199424046076314	0.0	0.0	0.0
64.39999999999979	99.29366694600742	0.7063330539925775	0.0	0.0	0.0
63.199999999999925	99.08101571946796	0.9189842805320435	0.0	0.0	0.0
62.00000000000006	98.9551694812295	1.0448305187705018	0.0	0.0	0.0
60.80000000000019	98.70066788099575	1.2993321190042502	0.0	0.0	0.0
59.59999999999987	98.69655256425874	1.2790839322694603	0.024363503471799244	0.0	0.0
58.400000000000006	98.53712056564672	1.4506887724003414	0.012190661952944045	0.0	0.0
57.20000000000014	98.52618757612667	1.46163215590743	0.01218026796589525	0.0	0.0
55.99999999999983	98.30673650870996	1.6932634912900475	0.0	0.0	0.0
54.79999999999996	97.94977556714788	2.038092927332282	0.01213150551983501	0.0	0.0
53.600000000000094	97.54564139765446	2.4180872929512756	0.03627130939426913	0.0	0.0
52.39999999999978	97.49452687910484	2.4811481391388956	0.024324981756263683	0.0	0.0
51.19999999999991	96.9011015615543	3.0020578622442806	0.0968405762014284	0.0	0.0
50.00000000000004	96.88538717222701	3.028437769297058	0.08617505847593254	0.0	0.0
48.800000000000175	96.2691131498471	3.6452599388379205	0.08562691131498472	0.0	0.0
47.599999999999866	95.45065427418369	4.537116301822184	0.012229423994129877	0.0	0.0
46.4	95.08176564613305	4.844460838558957	0.07377351530800443	0.0	0.0
45.20000000000013	93.83570105003088	6.003705991352687	0.16059295861642991	0.0	0.0
43.999999999999815	93.80312923493902	5.9997536035481085	0.1971171615128742	0.0	0.0
42.79999999999995	92.65467093911758	7.172787774217403	0.1725412866650234	0.0	0.0
41.60000000000008	92.31528308868879	7.4133464906870605	0.27137042062415195	0.0	0.0
40.39999999999999	90.96973440395305	8.709079678814083	0.32118591723285983	0.0	0.0
39.1999999999999	90.92925807246735	8.848903130391914	0.22183879714074442	0.0	0.0
38.000000000000036	89.43767106245335	10.201542672306543	0.3607862652401095	0.0	0.0
36.80000000000017	89.22318125770653	10.32059186189889	0.43156596794081376	0.02466091245376079	0.0
35.59999999999985	88.12661657839635	11.442295849242518	0.40645399679763516	0.02463357556349304	0.0
34.399999999999984	86.58703496329477	12.629090456638048	0.7714321264153291	0.012442453651860148	0.0
33.20000000000012	85.61652357844966	13.450292397660817	0.9207415702376509	0.012442453651860148	0.0
31.999999999999808	82.3778137047631	16.465613729635617	1.1068275090162913	0.04974505658500186	0.0
30.79999999999994	80.8672831792052	17.75806048487878	1.2996750812296924	0.07498125468632841	0.0
29.600000000000072	79.62619136031687	18.8265874489417	1.4853323431117713	0.061888847629657136	0.0
28.400000000000205	77.03870725291245	20.631341600901916	2.2673180508580733	0.0626330953275711	0.0
27.19999999999989	74.47614238828578	22.570058066144913	2.8528149457207777	0.10098459984852311	0.0
26.00000000000002	72.78473168918082	23.980666749287398	3.085884248357913	0.14871731317387532	0.0
24.800000000000153	71.23407444416688	25.29352985261054	3.3100174868848367	0.1623782163377467	0.0
23.599999999999845	67.74433296172427	27.47429703951443	4.4840827449523095	0.29728725380899296	0.0
22.399999999999977	65.02580888832935	29.648747324688408	4.909983633387888	0.41546015359435984	0.0
21.20000000000011	63.792886766369236	30.463742616564033	5.2406685936910895	0.47756692220686187	0.025135101168782207
19.999999999999794	62.24593495934959	31.17378048780488	6.046747967479675	0.4954268292682927	0.038109756097560975
18.799999999999926	59.72012102874432	32.488653555219365	7.223903177004538	0.5421079172970247	0.02521432173474534
17.60000000000006	58.01173972773823	33.67053827900587	7.680779318096666	0.5994754589733983	0.03746721618583739
16.40000000000019	57.01941139636819	33.82592360676268	8.39073262366938	0.73888541014402	0.025046963055729492
15.19999999999988	52.91916167664671	36.97604790419162	9.3438123752495	0.7485029940119761	0.012475049900199599
14.000000000000012	50.1068510370836	37.53614079195475	11.03708359522313	1.3199245757385292	0.0
12.800000000000145	46.31434282858571	40.05497251374313	11.794102948525737	1.7616191904047975	0.07496251874062969
11.599999999999833	44.73947895791583	39.85470941883767	13.289078156312625	1.9288577154308615	0.187875751503006
10.399999999999965	42.12076583210604	41.10211094747177	14.506627393225333	2.1232204221894944	0.14727540500736377
9.200000000000097	38.55166396609747	41.55552785740995	16.8141592920354	2.8542939050230585	0.2243549794341269
7.999999999999785	34.372689179196456	41.44688193246241	20.18733053980774	3.6973132856790736	0.2957850628543258
6.799999999999917	31.579598910621442	42.13914335231493	21.639019559296855	4.3451349343897006	0.2971032433770735
5.600000000000049	30.074534161490686	42.993788819875775	21.565217391304348	5.018633540372671	0.34782608695652173
4.4000000000001815	26.853806980499318	41.23711340206185	25.400571357595332	5.937150664513725	0.5713575953297727
3.1999999999998696	25.642937010808797	40.4522300906945	25.99080631134302	6.994657721456081	0.9193688656976022
2.0000000000000018	24.252283819296707	41.08371918408209	26.705043173570264	7.045426104367413	0.913527718683519
0.8000000000001339	21.665615141955836	40.4794952681388	27.69716088328076	9.135646687697161	1.0220820189274449
-0.400000000000178	19.238451935081148	38.73907615480649	30.374531835205993	10.237203495630462	1.4107365792759052
-1.6000000000000458	18.4375	37.7875	31.025000000000002	11.025	1.725
-2.7999999999999137	16.338804661070043	38.328530259366	32.489662949505075	11.364490665330159	1.4785114647287307
-4.0000000000000036	15.308953341740228	36.670870113493066	34.07313997477932	12.05548549810845	1.8915510718789406
-5.200000000000093	13.186951066499372	34.4792973651192	35.19447929736511	14.629861982434129	2.5094102885821834
-6.399999999999961	11.437539234149403	33.082234777150035	36.64783427495292	16.045197740112993	2.787193973634652
-7.599999999999829	10.074579699153078	31.272911136392366	36.645177600809	18.341549740867148	3.66578182277841
-8.800000000000141	7.909959758551308	28.596579476861166	37.97786720321932	21.177062374245473	4.3385311871227366
-10.000000000000009	6.553911205073996	25.705757990299716	38.67678149483895	22.969779878124612	6.093769431662729
-11.199999999999877	5.826810783948316	25.059013542054913	38.43955770903218	24.1272207727668	6.5473971921977885
-12.400000000000189	5.039193729003359	23.354485504541493	38.82045539380366	25.507029986313302	7.278835386338185
-13.600000000000056	4.543757002365243	21.399228183742064	38.130212871903396	27.324785260799207	8.60201668119009
-14.799999999999924	4.184829991281604	20.338771951675177	36.23116203761365	30.2403786274754	9.004857391954166
-16.000000000000014	3.818882945640005	18.46000746361488	37.79076999626819	30.302276402537633	9.628063191939296
-17.200000000000102	3.265150552661669	17.32943717443781	36.107229068733325	32.30847414559776	10.989709058569431
-18.39999999999997	3.1702100893194114	17.385834696188198	35.50132092087055	31.81532268209838	12.127311611523464
-19.599999999999838	2.74075936635655	14.7975861201911	35.265275333165704	34.36007040482776	12.836308775458887
-20.800000000000153	2.479338842975207	13.974455296769348	33.233158026546455	35.72501878287002	14.58802905083897
-22.00000000000002	1.674641148325359	12.994208008058425	32.850667338201966	36.02367161923949	16.456811886174766
-23.19999999999989	1.4105985512771635	11.373745075613167	31.439827169907232	37.42533994154276	18.35048926165968
-24.400000000000198	1.203585147247119	9.308578745198464	29.500640204865558	39.475032010243275	20.51216389244558
-25.600000000000065	0.921541021374632	8.17867656469986	28.337386407269932	39.51107129143735	23.05132471521823
-26.799999999999933	0.7898485044671759	7.561828305062799	27.346885925158617	40.515343778324485	23.78609348698692
-27.9999999999998	0.757862826828344	6.947075912593154	25.43892888720475	41.35404825059997	25.502084122773777
-29.200000000000117	0.6459784673844204	5.104496516782774	23.812539582013933	41.735275490816974	28.7017099430019
-30.399999999999984	0.4551776457200657	4.9943102794284995	23.188772284738903	41.67404223037046	29.687697559742066
-31.599999999999852	0.4525471942073959	4.409102663563486	21.12748900956814	40.8585466770106	33.15231445565037
-32.80000000000016	0.21850899742930593	3.6632390745501286	20.154241645244216	41.73521850899743	34.22879177377892
-34.00000000000003	0.33277870216306155	3.2893894790733396	18.098041725329576	41.95571483425061	36.32407525918342
-35.199999999999896	0.20570840833119053	2.9570583697608637	16.94523013628182	42.08022627924917	37.81177680637696
-36.39999999999999	0.11551790527531768	2.297522782697985	15.967141573610578	40.80349120780388	40.816326530612244
-37.60000000000008	0.15263291783261257	1.9969473416433476	14.5764436530145	40.12973798015772	43.14423810735182
-38.79999999999995	0.038397542557276336	1.5742992448483297	12.696787405606042	39.16549340842186	46.52502239856649
-39.999999999999815	0.08941116362242943	1.545535828330566	12.032188018904074	38.68948780176268	47.64337718738025
-41.200000000000124	0.08970908624887863	1.3712674612328593	11.380238369857747	38.31859541202102	48.840189670639504
-42.39999999999999	0.06441638752898737	1.2883277505797475	10.615820664777118	37.335738211801086	50.69569698531306
-43.59999999999986	0.0384172109104879	1.1909335382251247	9.886028940965552	36.15059546676911	52.734024843129724
-44.800000000000175	0.02568383202773854	1.0658790291511493	8.732502889431103	35.21253371002954	54.96340053936047
-46.00000000000004	0.038422131147540985	0.8324795081967213	7.774077868852459	32.91495901639344	58.440061475409834
-47.19999999999991	0.025716857400025717	0.4629034332004629	6.994985212806995	32.41609875273242	60.1002957438601
-48.4	0.0259773996622938	0.5065592934147292	6.884010910507858	32.58864787634758	59.99480452006755
-49.60000000000009	0.012903225806451613	0.5548387096774193	5.67741935483871	28.941935483870967	64.81290322580645
-50.799999999999955	0.012866700977869275	0.3088008234688626	4.7735460627895	26.955738548636134	67.94904786412765
-51.99999999999982	0.0	0.3365260160497023	3.7147294848563295	27.16800414185866	68.78074035723532
-53.20000000000014	0.0	0.12911555842479017	3.576500968366688	24.46739832149774	71.82698515171077
-54.400000000000006	0.0	0.1534134492457172	3.0554845308105345	24.431091792380467	72.3600102275633
-55.59999999999987	0.0	0.15236160487557138	2.882173692229558	21.825799898425597	75.13966480446928
-56.80000000000018	0.0	0.11630912380460068	2.4166451279400363	22.189196174722152	75.27784957353322
-58.00000000000005	0.012787723785166238	0.14066496163682865	2.1483375959079285	20.805626598465473	76.8925831202046
-59.19999999999992	0.0	0.07760962359332557	1.6039322209287283	19.38947096106584	78.9289871944121
-60.400000000000006	0.0	0.09063835297164313	2.123527126764211	19.344814191376408	78.44102032888773
-61.6000000000001	0.0	0.012889920082495489	1.3276617684970353	18.265016756896106	80.39443155452436
-62.79999999999997	0.0	0.0518000518000518	1.3079513079513079	16.705516705516704	81.93473193473193
-63.99999999999984	0.0	0.05216484089723526	1.3823682837767346	14.814814814814813	83.75065206051121
-65.20000000000014	0.0	0.025836455238341303	0.697584291435215	13.874176462989277	85.40240279033716
-66.40000000000002	0.0	0.013027618551328815	0.6774361646690985	12.949452840020845	86.36008337675874
-67.59999999999988	0.0	0.0	0.6396866840731071	11.240208877284594	88.1201044386423
-68.8000000000002	0.0	0.013095861707700367	0.43216343635411214	10.385018334206391	89.1697223677318
-70.00000000000006	0.0	0.0	0.4313161678211998	9.03149915043785	90.53718468174094
-71.19999999999993	0.0	0.026374785704866146	0.22418567849136228	8.782803639720427	90.96663589608335
-72.39999999999979	0.0	0.013063357282821686	0.2743305029392554	8.478118876551273	91.23448726322665
-73.60000000000011	0.0	0.0	0.22251308900523561	7.43455497382199	92.34293193717278
-74.79999999999998	0.0	0.0	0.3268828451882845	7.518305439330544	92.15481171548117
-75.99999999999984	0.0	0.0	0.17170783251882182	7.026812838462554	92.80147932901862
-77.20000000000016	0.0	0.0	0.21152829190904282	6.372289793759915	93.41618191433105
-78.40000000000002	0.0	0.0	0.1577079773951899	5.480352214482849	94.36193980812196
-79.5999999999999	0.0	0.0	0.052763487666534756	5.553357076902783	94.39387943543068
-80.79999999999998	0.0	0.0	0.07936507936507936	4.537037037037037	95.38359788359789
-82.00000000000007	0.0	0.0	0.03942181340341656	4.375821287779238	95.58475689881735
-83.19999999999995	0.0	0.0	0.05211047420531526	4.155810317873892	95.79207920792079
-84.3999999999998	0.0	0.0	0.02611989029646076	4.048582995951417	95.92529711375212
-85.60000000000012	0.0	0.0	0.013092432573972246	3.286200576067033	96.700706991359
-86.79999999999998	0.0	0.0	0.06575486586007365	2.7485533929510786	97.18569174118885
-87.99999999999986	0.0	0.0	0.013082155939298797	2.4332810047095763	97.55363683935113
-89.20000000000017	0.0	0.0	0.013173494928204452	1.9628507443024634	98.02397576076933
-90.40000000000003	0.0	0.0	0.01300221037576388	1.8593160837342348	98.12768170589
-91.59999999999991	0.0	0.0	0.0	1.9045099854516598	98.09549001454833
-92.8	0.0	0.0	0.0	1.4627138566018023	98.53728614339819
-94.00000000000009	0.0	0.0	0.026229508196721315	1.4688524590163934	98.50491803278688
-95.19999999999995	0.0	0.0	0.0	1.5026786880961713	98.49732131190383
-96.39999999999982	0.0	0.0	0.0	1.1492751730442732	98.85072482695573
-97.60000000000014	0.0	0.0	0.0	1.2360135310954983	98.76398646890449
-98.8	0.0	0.0	0.0	0.9284686805283118	99.07153131947169
-99.99999999999987	0.0	0.0	0.0	1.041938004688721	98.95806199531127
-101.20000000000017	0.0	0.0	0.0	0.8685353335965259	99.13146466640347
-102.40000000000005	0.0	0.0	0.0	0.6216108980293612	99.37838910197064
-103.59999999999991	0.0	0.0	0.0	0.5312084993359893	99.46879150066401
-104.80000000000001	0.0	0.0	0.0	0.4395897162648195	99.56041028373518
-106.0000000000001	0.0	0.0	0.0	0.38314176245210724	99.61685823754789
-107.19999999999996	0.0	0.0	0.0	0.35540344872976176	99.64459655127024
-108.39999999999984	0.0	0.0	0.0	0.1997868939797549	99.80021310602024
-109.60000000000014	0.0	0.0	0.0	0.23907557444547747	99.76092442555452
-110.80000000000001	0.0	0.0	0.0	0.22718161165308032	99.77281838834692
-111.99999999999987	0.0	0.0	0.0	0.2390120833886602	99.76098791661134
-113.20000000000019	0.0	0.0	0.0	0.16057808109193095	99.83942191890807
-114.40000000000006	0.0	0.0	0.0	0.2642356982428326	99.73576430175717
-115.59999999999992	0.0	0.0	0.0	0.11998400213304893	99.88001599786696
-116.7999999999998	0.0	0.0	0.0	0.12129380053908356	99.87870619946092
-118.0000000000001	0.0	0.0	0.0	0.1476906552094522	99.85230934479054
-119.19999999999997	0.0	0.0	0.0	0.10683760683760685	99.8931623931624
-120.39999999999984	0.0	0.0	0.0	0.1492537313432836	99.85074626865672
-121.60000000000015	0.0	0.0	0.0	0.1358880282647099	99.8641119717353
-122.80000000000003	0.0	0.0	0.0	0.12236573759347384	99.87763426240652
-123.99999999999989	0.0	0.0	0.0	0.10948405638428904	99.89051594361571
-125.2000000000002	0.0	0.0	0.0	0.054002970163358976	99.94599702983665
-126.40000000000006	0.0	0.0	0.0	0.06872852233676977	99.93127147766323
-127.59999999999994	0.0	0.0	0.0	0.013713658804168954	99.98628634119584
-128.7999999999998	0.0	0.0	0.0	0.06830601092896176	99.93169398907104
-130.0000000000001	0.0	0.0	0.0	0.04173042147725692	99.95826957852275

## Sheet: Fig.2 (b) N=4
Detuning (mV)	Detection Probability (0,4) (%)	Detection Probability (1,3) (%)	Detection Probability (2,2) (%)	Detection Probability (3,1) (%)	Detection Probability (4,0) (%)
90.00000000000009	99.2094861660079	0.7905138339920948	0.0	0.0	0.0
89.00000000000018	99.24141008478358	0.7585899152164213	0.0	0.0	0.0
87.99999999999986	99.42145082331997	0.5785491766800178	0.0	0.0	0.0
86.99999999999997	99.02697921273773	0.9730207872622734	0.0	0.0	0.0
86.00000000000007	99.37078651685394	0.6292134831460674	0.0	0.0	0.0
85.00000000000018	98.80372175454143	1.1962782454585734	0.0	0.0	0.0
83.99999999999986	99.00677200902935	0.9932279909706546	0.0	0.0	0.0
82.99999999999996	99.06997342781222	0.9300265721877767	0.0	0.0	0.0
82.00000000000007	98.88392857142857	1.1160714285714286	0.0	0.0	0.0
81.00000000000018	98.84187082405346	1.158129175946548	0.0	0.0	0.0
79.99999999999984	98.753339269813	1.2466607301869992	0.0	0.0	0.0
78.99999999999996	98.1850376272687	1.8149623727312971	0.0	0.0	0.0
78.00000000000007	98.22380106571936	1.7761989342806392	0.0	0.0	0.0
77.00000000000018	98.22773593265397	1.7279574656623837	0.044306601683650866	0.0	0.0
75.99999999999984	97.82222222222222	2.1333333333333333	0.044444444444444446	0.0	0.0
74.99999999999996	97.65625	2.34375	0.0	0.0	0.0
74.00000000000007	97.18248807975726	2.8175119202427394	0.0	0.0	0.0
73.00000000000017	97.14411247803163	2.7680140597539546	0.08787346221441124	0.0	0.0
71.99999999999984	97.48263888888889	2.517361111111111	0.0	0.0	0.0
70.99999999999996	96.92107545533392	3.0355594102341716	0.04336513443191674	0.0	0.0
70.00000000000006	96.17414248021107	3.825857519788918	0.0	0.0	0.0
69.00000000000017	96.72131147540983	3.278688524590164	0.0	0.0	0.0
67.99999999999984	95.97197898423818	3.9842381786339756	0.043782837127845885	0.0	0.0
66.99999999999994	96.08770421324162	3.9122957867583836	0.0	0.0	0.0
66.00000000000006	95.74000878348704	4.216073781291173	0.04391743522178305	0.0	0.0
65.00000000000017	95.36832818703131	4.58756065284517	0.044111160123511246	0.0	0.0
63.99999999999984	95.14310494362532	4.813529921942758	0.04336513443191674	0.0	0.0
62.99999999999994	95.04993486756405	4.906643508467217	0.04342162396873643	0.0	0.0
62.00000000000006	94.24681598594643	5.709266578831796	0.04391743522178305	0.0	0.0
61.00000000000016	94.67762873215058	5.279099956728689	0.043271311120726956	0.0	0.0
59.99999999999983	93.8677179150241	6.088480070083223	0.043802014892685065	0.0	0.0
58.99999999999994	92.56698357821953	7.303370786516854	0.12964563526361278	0.0	0.0
58.00000000000005	91.33893062306673	8.572691117984977	0.08837825894829872	0.0	0.0
57.00000000000016	92.32456140350878	7.5	0.17543859649122806	0.0	0.0
55.99999999999983	91.23801220575413	8.674803836094158	0.08718395815170009	0.0	0.0
54.999999999999936	90.9832546157149	8.75912408759124	0.25762129669386	0.0	0.0
54.00000000000005	90.28393966282165	9.494232475598935	0.22182786157941436	0.0	0.0
53.000000000000156	89.73115910092552	9.960334949316879	0.3085059497576025	0.0	0.0
51.99999999999982	89.45701357466064	10.271493212669682	0.27149321266968324	0.0	0.0
50.999999999999936	87.0427501101807	12.692816218598502	0.2644336712208021	0.0	0.0
50.00000000000004	87.42277140335392	12.135922330097088	0.44130626654898497	0.0	0.0
49.000000000000156	85.97506678539627	13.535173642030276	0.4897595725734639	0.0	0.0
47.99999999999982	86.91629955947137	12.731277533039648	0.3524229074889868	0.0	0.0
46.99999999999993	83.59375	15.711805555555555	0.6944444444444444	0.0	0.0
46.00000000000004	83.4850455136541	15.387949718248809	1.1270047680970958	0.0	0.0
45.00000000000015	83.7117903930131	15.37117903930131	0.9170305676855894	0.0	0.0
43.999999999999815	80.27240773286466	18.98066783831283	0.7469244288224955	0.0	0.0
42.99999999999993	78.95196506550218	20.262008733624455	0.7860262008733625	0.0	0.0
42.000000000000036	78.16441931274467	20.704654197477165	1.1309264897781643	0.0	0.0
41.00000000000015	75.97911227154047	22.193211488250654	1.8276762402088773	0.0	0.0
39.999999999999815	75.73240052470486	22.25623087013555	2.0113686051595976	0.0	0.0
38.99999999999992	72.28707306528318	25.637699956766102	2.075226977950713	0.0	0.0
38.000000000000036	70.92819614711033	27.626970227670753	1.4448336252189142	0.0	0.0
37.00000000000014	68.11345079501504	29.394069617533304	2.4924795874516548	0.0	0.0
35.99999999999981	68.21537125488494	29.526704298740775	2.2579244463742945	0.0	0.0
34.99999999999992	64.52309020284851	32.28312473025464	3.1937850668968495	0.0	0.0
34.00000000000003	63.62076362076362	32.34663234663235	3.9468039468039464	0.0858000858000858	0.0
33.00000000000014	63.526881720430104	33.16129032258065	3.3118279569892475	0.0	0.0
31.999999999999808	61.43419326628772	34.54306952339309	4.022737210319195	0.0	0.0
30.999999999999915	58.5546364823683	36.39529821506313	4.962995211144971	0.043535045711798	0.043535045711798
30.00000000000003	57.580993520518355	36.63066954643629	5.745140388768898	0.04319654427645788	0.0
29.000000000000135	56.17785378366823	36.938862761864044	6.840530141085935	0.04275331338178709	0.0
27.9999999999998	55.74486675404107	38.00786369593709	6.247269550021843	0.0	0.0
26.999999999999915	50.41684949539271	42.29925405879772	7.196138657305835	0.08775778850372971	0.0
26.00000000000002	50.30120481927711	40.963855421686745	8.605851979345955	0.12908777969018934	0.0
25.000000000000135	48.951965065502186	41.83406113537118	8.995633187772926	0.21834061135371177	0.0
23.9999999999998	46.600688468158346	43.88984509466437	9.423407917383821	0.08605851979345956	0.0
22.999999999999908	44.93257938234015	44.62809917355372	10.395824271422358	0.04349717268377556	0.0
22.00000000000002	43.838557320738516	45.29841133533705	10.734220695577502	0.12881064834693	0.0
21.000000000000128	43.45572354211663	45.09719222462203	11.360691144708424	0.08639308855291576	0.0
19.999999999999794	40.71026418362928	44.34820268514508	14.898224339540928	0.043308791684711995	0.0
18.999999999999908	38.83831816211531	46.72735153879497	14.260944950151714	0.17338534893801474	0.0
18.000000000000014	38.04159445407279	45.97053726169844	15.814558058925476	0.17331022530329288	0.0
17.000000000000128	34.56521739130435	48.73913043478261	16.34782608695652	0.34782608695652173	0.0
15.999999999999792	33.11772315653299	48.167313497197064	17.981888745148773	0.733074601121173	0.0
14.999999999999902	34.14218816517668	47.21157939548744	18.305661983822905	0.34057045551298426	0.0
14.000000000000012	29.96530789245447	49.739809193408504	19.9479618386817	0.3469210754553339	0.0
13.000000000000123	28.077945084145263	50.0	21.39061116031887	0.5314437555358724	0.0
11.999999999999789	27.939262472885034	50.49891540130152	20.911062906724514	0.6507592190889371	0.0
10.999999999999899	25.863596102745795	48.67139061116032	24.71213463241807	0.7528786536758193	0.0
10.000000000000009	24.12434325744308	48.02977232924693	27.014010507880908	0.8318739054290718	0.0
9.000000000000119	19.92153443766347	51.2205754141238	27.898866608544026	0.959023539668701	0.0
7.999999999999785	21.95975503062117	47.59405074365704	29.308836395450566	1.1373578302712162	0.0
6.999999999999895	20.078740157480315	50.218722659667534	28.302712160979876	1.3560804899387575	0.043744531933508315
6.000000000000005	18.17781690140845	47.359154929577464	33.274647887323944	1.1883802816901408	0.0
5.0000000000001155	17.68857520952801	47.8606087340097	32.90692545213939	1.5438906043228937	0.0
3.9999999999997815	16.288384512683578	47.30752113929684	34.22340898976413	2.1361815754339117	0.04450378282153983
2.9999999999998916	13.447653429602887	47.56317689530686	36.28158844765343	2.6173285198555956	0.09025270758122744
2.0000000000000018	14.35533894550288	44.97120070890563	38.6796632698272	1.9937970757642889	0.0
1.000000000000112	11.844405594405595	45.71678321678322	39.16083916083916	3.190559440559441	0.08741258741258741
0.0	11.141181777176365	43.25665313486694	43.1213351375733	2.435723951285521	0.04510599909788002
-1.000000000000112	9.23413566739606	43.32603938730853	44.288840262582056	3.1509846827133483	0.0
-2.0000000000000018	9.263343625937361	42.69960299955889	44.06704896338774	3.8817820908689895	0.08822232024702249
-2.9999999999998916	9.026233881725211	42.24099599822143	44.4642063139173	4.090706980880391	0.17785682525566918
-4.0000000000000036	6.684733514001806	38.843721770551035	49.77416440831075	4.5167118337850045	0.18066847335140018
-5.0000000000001155	7.123534715960325	38.097385031559966	49.27862939585212	5.45536519386835	0.045085662759242556
-6.000000000000005	6.445755787562415	37.90285973672265	49.52337721289151	5.901044030866999	0.22696323195642307
-6.999999999999895	5.558006175562418	35.06837229819144	51.83061314512572	7.322452580502866	0.22055580061755625
-8.000000000000007	5.345911949685535	34.63611859838275	52.51572327044025	7.277628032345014	0.22461814914645103
-9.000000000000119	4.458314757021846	32.991529201961654	52.96477931341953	9.139545251894782	0.4458314757021846
-10.000000000000009	4.88909008601177	31.779085559076503	55.09280217292892	8.012675418741512	0.22634676324128564
-10.999999999999899	3.6023711810305517	29.913360693114456	56.58914728682171	9.484724122207023	0.4103967168262654
-12.00000000000001	3.3682294037323626	29.085116067364584	57.30541647701411	9.83158852981338	0.40964952207555755
-13.000000000000123	3.390596745027125	29.294755877034355	55.74141048824593	11.030741410488245	0.5424954792043399
-14.000000000000012	3.0136986301369864	26.666666666666668	57.76255707762557	11.735159817351597	0.821917808219178
-14.999999999999902	2.7978339350180503	26.083032490974727	57.942238267148014	12.5	0.6768953068592057
-15.999999999999792	2.196261682242991	21.77570093457944	58.87850467289719	16.214953271028037	0.9345794392523363
-17.000000000000128	1.9169329073482428	21.999087174806025	59.47056138749429	15.746234596074851	0.867183934276586
-18.000000000000014	1.5836050302748022	21.37866790870983	60.8290638099674	15.230554261760595	0.9781089892873778
-18.999999999999908	1.9140989729225024	20.214752567693743	59.6171802054155	16.946778711484594	1.3071895424836601
-19.999999999999794	1.6901408450704223	19.2018779342723	59.248826291079816	18.967136150234744	0.892018779342723
-21.000000000000128	1.2363290537327627	16.737993342843556	61.24583927722301	19.02044698050404	1.759391345696624
-22.00000000000002	1.4371812702828002	15.159944367176633	60.31525266573945	20.95503013444599	2.132591562355123
-22.999999999999908	0.6724303554274735	16.138328530259365	59.414024975984624	21.950048030739673	1.8251681075888568
-23.9999999999998	1.1661807580174928	15.500485908649175	57.04567541302236	23.955296404275998	2.3323615160349855
-25.000000000000135	0.5337214944201845	13.973799126637553	56.477438136826784	26.78311499272198	2.2319262493934984
-26.00000000000002	0.9143407122232916	12.319538017324351	56.689124157844084	26.66025024061598	3.4167468719923004
-26.999999999999915	0.43373493975903615	11.132530120481928	59.373493975903614	25.63855421686747	3.4216867469879517
-27.9999999999998	0.4381694255111977	12.122687439143135	55.06329113924051	28.38364167478091	3.992210321324245
-29.000000000000135	0.448654037886341	9.272183449651047	57.32801595214357	28.614157527417746	4.336989032901297
-30.00000000000003	0.44776119402985076	8.208955223880597	51.44278606965174	34.527363184079604	5.3731343283582085
-30.999999999999915	0.6490264603095357	6.739890164752871	53.17024463305042	33.69945082376435	5.741387918122816
-31.999999999999808	0.25163563160543534	7.448414695520886	51.58530447911425	35.07800704579768	5.636638147961751
-33.00000000000014	0.19990004997501248	6.5967016491754125	49.675162418790606	37.78110944527736	5.747126436781609
-34.00000000000003	0.0	5.187467899332306	48.63893168977915	38.674884437596305	7.498715973292244
-34.99999999999992	0.20202020202020202	5.0	45.85858585858586	40.25252525252525	8.686868686868687
-35.99999999999981	0.10230179028132991	5.780051150895141	46.95652173913044	39.43734015345269	7.7237851662404085
-37.00000000000014	0.0	5.214723926380368	44.989775051124745	40.644171779141104	9.151329243353782
-38.000000000000036	0.20865936358894105	4.068857589984351	44.23578508085551	41.00156494522692	10.485133020344287
-38.99999999999992	0.10351966873706005	4.451345755693581	39.38923395445135	44.616977225672876	11.438923395445135
-39.999999999999815	0.05151983513652757	3.194229778464709	40.236991241628026	45.38897475528078	11.128284389489954
-41.00000000000015	0.052056220718375845	2.4986985944820406	36.33524206142634	47.68349817803227	13.430504945340967
-42.000000000000036	0.10460251046025104	2.405857740585774	36.40167364016737	46.96652719665272	14.12133891213389
-42.99999999999993	0.0	2.2880915236609463	36.349453978159126	47.00988039521581	14.35257410296412
-43.999999999999815	0.0	2.1624472573839664	35.073839662447256	47.257383966244724	15.50632911392405
-45.00000000000015	0.0	1.6428192898781133	30.36565977742448	49.49655537890832	18.494965553789083
-46.00000000000004	0.0	1.615508885298869	30.533117932148627	47.872913301023154	19.978459881529346
-46.99999999999993	0.0546448087431694	1.1475409836065573	29.94535519125683	49.39890710382514	19.453551912568308
-47.99999999999982	0.0	1.2585812356979404	28.20366132723112	49.82837528604119	20.709382151029747
-49.000000000000156	0.0	1.135718341851221	26.2350936967632	49.17660420215786	23.45258375922771
-50.00000000000004	0.0	0.9857612267250823	25.739320920043813	49.123767798466595	24.15115005476451
-50.999999999999936	0.0	0.8527572484366117	21.43263217737351	50.99488345650938	26.719727117680502
-51.99999999999982	0.056211354693648116	0.6745362563237773	19.111860595840362	50.36537380550872	29.7920179876335
-53.000000000000156	0.0	0.6303724928366762	19.770773638968482	50.200573065902574	29.398280802292266
-54.00000000000005	0.0	0.5506607929515419	17.455947136563875	50.440528634361236	31.552863436123346
-54.999999999999936	0.0	0.17341040462427745	17.514450867052023	51.38728323699422	30.924855491329478
-55.99999999999983	0.0	0.4568817818389492	17.532838378069673	46.373500856653344	35.636778983438035
-57.00000000000016	0.0	0.4629629629629629	14.0625	48.95833333333333	36.5162037037037
-58.00000000000005	0.0	0.23894862604540024	14.097968936678615	47.252090800477895	38.41099163679809
-58.99999999999994	0.0	0.05927682276229994	12.448132780082988	44.516893894487254	42.97569650266746
-59.99999999999983	0.0	0.35778175313059035	11.03160405485987	44.30530709600477	44.30530709600477
-61.00000000000016	0.0	0.1784651992861392	11.124330755502678	44.49732302201071	44.199881023200476
-62.00000000000006	0.0	0.05995203836930455	9.172661870503598	44.24460431654676	46.52278177458034
-62.99999999999994	0.0	0.12004801920768307	8.16326530612245	41.23649459783913	50.48019207683073
-63.99999999999984	0.0	0.06053268765133172	8.656174334140436	41.88861985472155	49.39467312348668
-65.00000000000017	0.0	0.06325110689437065	8.285895003162555	39.784946236559136	51.865907653383935
-66.00000000000006	0.0	0.12634238787113075	5.9380922299431464	40.682248894504106	53.253316487681616
-66.99999999999994	0.0	0.1272264631043257	5.597964376590331	38.42239185750636	55.85241730279898
-67.99999999999984	0.0	0.0	5.527638190954774	37.93969849246231	56.53266331658291
-69.00000000000017	0.0	0.0	6.073888541014402	35.504070131496555	58.42204132748904
-70.00000000000006	0.0	0.0	4.5629820051413885	35.53984575835475	59.89717223650386
-70.99999999999996	0.0	0.06353240152477764	3.8119440914866582	33.2274459974587	62.897077509529865
-71.99999999999984	0.0	0.0	4.221802142407057	33.33333333333333	62.444864524259614
-73.00000000000017	0.0	0.0	3.3333333333333335	29.935897435897434	66.73076923076923
-74.00000000000007	0.0	0.06544502617801047	3.664921465968586	29.450261780104714	66.81937172774869
-74.99999999999996	0.0	0.0	2.4327784891165174	29.3854033290653	68.18181818181817
-75.99999999999984	0.0	0.0	3.313840155945419	26.705653021442494	69.98050682261209
-77.00000000000018	0.0	0.0	2.3498694516971277	25.06527415143603	72.58485639686684
-78.00000000000007	0.0	0.0	1.5862524785194978	23.52941176470588	74.88433575677462
-78.99999999999996	0.0	0.0	1.4492753623188406	23.978919631093547	74.57180500658761
-79.99999999999984	0.0	0.06406149903907751	1.8577834721332478	22.293401665598974	75.7847533632287
-81.00000000000018	0.0	0.0	1.1394101876675604	22.92225201072386	75.93833780160858
-82.00000000000007	0.0	0.0	0.5273566249176005	19.973632168754122	79.49901120632829
-82.99999999999996	0.0	0.0	0.8655126498002662	17.842876165113182	81.29161118508655
-83.99999999999986	0.0	0.0	0.8113590263691683	20.013522650439487	79.17511832319134
-85.00000000000018	0.0	0.0	1.3788575180564675	18.384766907419568	80.23637557452396
-86.00000000000007	0.0	0.0	0.8695652173913043	17.190635451505017	81.93979933110369
-86.99999999999997	0.0	0.0	0.5298013245033113	15.960264900662253	83.50993377483444
-87.99999999999986	0.0	0.0	0.6024096385542169	16.39892904953146	82.99866131191432
-89.00000000000018	0.0	0.0	0.5821474773609314	13.583441138421733	85.83441138421733
-90.00000000000009	0.0	0.0	0.655307994757536	12.123197903014416	87.22149410222805
-90.99999999999997	0.0	0.0	0.33178500331785005	13.33775713337757	86.33045786330457
-91.99999999999986	0.0	0.0	0.40404040404040403	11.38047138047138	88.21548821548821
-93.0000000000002	0.0	0.0	0.4736129905277402	11.163734776725304	88.36265223274695
-94.00000000000009	0.0	0.0	0.42134831460674155	9.831460674157304	89.74719101123596
-94.99999999999997	0.0	0.0	0.06997900629811056	10.00699790062981	89.92302309307208
-95.99999999999986	0.0	0.0	0.2099370188943317	9.9370188943317	89.85304408677396
-97.0000000000002	0.0	0.0	0.06697923643670461	8.238446081714669	91.69457468184862
-98.00000000000009	0.0	0.0	0.4062288422477996	9.140148950575492	90.4536222071767
-98.99999999999997	0.0	0.0	0.06963788300835655	7.242339832869081	92.68802228412257
-99.99999999999987	0.0	0.0	0.06662225183211193	7.59493670886076	92.33844103930713
-101.0000000000002	0.0	0.0	0.06858710562414265	6.310013717421124	93.62139917695474
-102.00000000000009	0.0	0.0	0.1386001386001386	5.2668052668052665	94.5945945945946
-102.99999999999999	0.0	0.0	0.0	5.326704545454546	94.67329545454545
-103.99999999999987	0.0	0.0	0.0	5.706521739130435	94.29347826086956
-105.0000000000002	0.0	0.0	0.0	4.298801973220578	95.70119802677942
-106.0000000000001	0.0	0.0	0.13651877133105803	3.8907849829351533	95.97269624573379
-106.99999999999999	0.0	0.0	0.0702247191011236	3.721910112359551	96.20786516853933
-107.99999999999987	0.0	0.0	0.0	3.395953757225433	96.60404624277457
-109.00000000000021	0.0	0.0	0.0	3.6112934996717008	96.3887065003283
-110.0000000000001	0.0	0.0	0.0	3.1018206338503034	96.89817936614969

## Sheet: Fig.2 (c) N=4
Detuning (mV)	Detection Probability (0,4) (%)	Detection Probability (1,3) (%)	Detection Probability (2,2) (%)	Detection Probability (3,1) (%)	Detection Probability (4,0) (%)
88.00000000000009	96.25181950509462	3.7481804949053856	0.0	0.0	0.0
87.00000000000018	95.61826958782027	4.381730412179725	0.0	0.0	0.0
85.99999999999986	96.86245895658519	3.1010580080262677	0.036483035388544326	0.0	0.0
84.99999999999997	95.77826725403817	4.2217327459618215	0.0	0.0	0.0
84.00000000000007	95.00370096225018	4.996299037749815	0.0	0.0	0.0
83.00000000000018	94.45260837619398	5.547391623806025	0.0	0.0	0.0
81.99999999999986	93.38450292397661	6.578947368421052	0.03654970760233918	0.0	0.0
80.99999999999996	94.29616087751371	5.6672760511883	0.03656307129798903	0.0	0.0
80.00000000000007	93.52226720647774	6.477732793522267	0.0	0.0	0.0
79.00000000000018	93.06316173786054	6.900328587075576	0.03650967506389193	0.0	0.0
77.99999999999984	93.01470588235294	6.985294117647059	0.0	0.0	0.0
76.99999999999996	91.68840849795006	8.27431979127842	0.03727171077152441	0.0	0.0
76.00000000000007	91.88888888888889	8.037037037037036	0.07407407407407407	0.0	0.0
75.00000000000017	92.09164818920917	7.908351810790835	0.0	0.0	0.0
73.99999999999984	91.13409678611009	8.75507942371629	0.11082379017362395	0.0	0.0
72.99999999999996	90.36680251945165	9.559095961467209	0.07410151908114117	0.0	0.0
72.00000000000006	88.8929753585877	10.99668995954395	0.11033468186833395	0.0	0.0
71.00000000000017	88.16891153986167	11.758281761922097	0.0728066982162359	0.0	0.0
69.99999999999984	87.23795513056271	12.762044869437291	0.0	0.0	0.0
68.99999999999994	87.66471449487555	12.26207906295754	0.07320644216691069	0.0	0.0
68.00000000000006	85.8699600435888	13.984743915728295	0.1452960406828914	0.0	0.0
67.00000000000017	86.3720073664825	13.480662983425415	0.14732965009208102	0.0	0.0
65.99999999999983	85.57232241442769	14.280456385719544	0.1472211998527788	0.0	0.0
64.99999999999994	84.43465491923642	15.418502202643172	0.14684287812041116	0.0	0.0
64.00000000000006	82.40469208211144	17.44868035190616	0.1466275659824047	0.0	0.0
63.00000000000017	81.60237388724035	18.06379821958457	0.33382789317507416	0.0	0.0
61.99999999999983	79.91923641703377	19.787077826725405	0.2936857562408223	0.0	0.0
60.99999999999994	81.38606676342526	18.21480406386067	0.39912917271407833	0.0	0.0
60.00000000000006	77.4300441826215	22.349042709867454	0.22091310751104565	0.0	0.0
59.00000000000016	76.29357798165137	23.26605504587156	0.44036697247706424	0.0	0.0
57.99999999999983	75.33234859675036	24.224519940915805	0.4431314623338257	0.0	0.0
56.99999999999994	74.25524089738875	25.34019860242736	0.40456050018389117	0.0	0.0
56.00000000000005	73.71134020618557	25.846833578792346	0.4418262150220913	0.0	0.0
55.000000000000156	71.98685171658144	27.465303140978815	0.547845142439737	0.0	0.0
53.99999999999983	71.2973171628078	28.114663726571116	0.5512679162072767	0.03675119441381845	0.0
52.999999999999936	67.21611721611723	31.758241758241756	1.0256410256410255	0.0	0.0
52.00000000000004	67.82641227085672	31.50018705574261	0.6734006734006733	0.0	0.0
51.000000000000156	65.02209131075111	33.91016200294551	1.0677466863033873	0.0	0.0
49.99999999999982	65.8545588778147	33.14876338132152	0.9966777408637874	0.0	0.0
48.99999999999993	62.67161410018552	35.69573283858998	1.6326530612244898	0.0	0.0
48.00000000000004	61.024337086814384	37.08681438430803	1.8888485288775883	0.0	0.0
47.000000000000156	58.535688005886676	39.51434878587197	1.9131714495952907	0.03679175864606328	0.0
45.999999999999815	57.86578657865786	40.374037403740374	1.76017601760176	0.0	0.0
44.99999999999993	55.38461538461539	42.34432234432234	2.271062271062271	0.0	0.0
44.00000000000004	53.1743119266055	44.477064220183486	2.3486238532110093	0.0	0.0
43.00000000000015	51.5630746598014	45.82567120264803	2.61125413755057	0.0	0.0
41.999999999999815	50.25792188651437	47.199705232129695	2.5423728813559325	0.0	0.0
40.99999999999993	49.00953778429934	48.16581071166544	2.8246515040352165	0.0	0.0
40.000000000000036	46.01476014760147	49.96309963099631	3.985239852398524	0.03690036900369004	0.0
39.00000000000014	45.25971667272067	51.47112241191427	3.269160915365056	0.0	0.0
37.999999999999815	42.5531914893617	53.26485693323551	4.181951577402788	0.0	0.0
36.99999999999992	43.63502575423105	52.09713024282561	4.194260485651214	0.07358351729212656	0.0
36.00000000000003	42.49448123620309	52.28108903605593	5.187637969094923	0.03679175864606328	0.0
35.00000000000014	39.596563317146064	54.23982069480762	6.088905491221517	0.0747104968248039	0.0
33.99999999999981	37.97935103244838	55.97345132743363	5.9734513274336285	0.07374631268436578	0.0
32.999999999999915	36.93224125093075	56.32911392405063	6.5897244973938935	0.14892032762472077	0.0
32.00000000000003	34.75229357798165	58.23853211009175	6.935779816513761	0.07339449541284404	0.0
31.00000000000014	33.93053016453382	57.989031078610594	8.043875685557587	0.03656307129798903	0.0
29.999999999999805	32.07272727272728	59.45454545454546	8.472727272727273	0.0	0.0
28.999999999999915	29.88252569750367	60.82966226138032	9.177679882525698	0.11013215859030838	0.0
28.000000000000025	29.554655870445345	60.87596613912404	9.495767390504232	0.0736105999263894	0.0
27.000000000000135	26.456577500916083	62.623671674606086	10.773176987907657	0.14657383657017223	0.0
25.9999999999998	26.526857983811624	61.84694628403238	11.18469462840324	0.44150110375275936	0.0
24.99999999999991	23.690955693885023	62.94397656536067	13.108751373123399	0.25631636763090443	0.0
24.00000000000002	25.541284403669724	62.09174311926605	12.18348623853211	0.1834862385321101	0.0
23.00000000000013	22.165325530358448	63.46013167520117	14.118507681053401	0.25603511338697876	0.0
21.999999999999797	21.272660007399185	63.07806141324455	15.09433962264151	0.5549389567147613	0.0
20.999999999999908	20.29465930018416	63.241252302025785	16.206261510128915	0.2578268876611418	0.0
20.000000000000018	18.595194085027728	64.51016635859519	16.56192236598891	0.33271719038817005	0.0
19.000000000000128	16.981831664812756	63.81164256581386	18.427882832777158	0.778642936596218	0.0
17.999999999999794	15.327656423546834	63.82821177341725	19.918548685671976	0.9255831173639394	0.0
16.999999999999904	15.241635687732341	63.01115241635687	20.743494423791823	1.0037174721189592	0.0
16.000000000000014	14.834140887066717	60.827431979127844	23.518449496831906	0.8199776369735371	0.0
15.000000000000124	13.733431516936673	61.81885125184095	23.269513991163475	1.1782032400589102	0.0
13.99999999999979	11.758201253225211	61.29745669001105	25.764835974935497	1.1795060818282344	0.0
12.9999999999999	11.57580283793876	61.53846153846154	25.728155339805824	1.1202389843166543	0.03734129947722181
12.00000000000001	11.310190369540873	58.93990294886151	27.659574468085108	2.0903322135125046	0.0
11.00000000000012	10.228108903605593	58.68285504047094	29.433406916850625	1.6556291390728477	0.0
9.999999999999787	9.866962305986696	57.79748706577975	30.56171470805617	1.7738359201773837	0.0
8.999999999999897	9.268833087149188	58.12407680945347	30.68685376661743	1.9202363367799113	0.0
8.000000000000007	7.16406829992576	55.71640682999257	34.89235337787676	2.2271714922048997	0.0
7.000000000000117	6.656804733727811	54.252958579881664	36.0207100591716	3.0695266272189348	0.0
5.999999999999783	7.277428888067972	52.86294791281861	37.16291097155523	2.6967122275581823	0.0
4.999999999999893	6.220095693779904	53.77254324622746	36.62127346337873	3.386087596613913	0.0
4.0000000000000036	5.799256505576208	52.118959107806695	38.55018587360595	3.5315985130111525	0.0
3.0000000000001137	4.820170559881349	50.98257322951427	40.86021505376344	3.337041156840934	0.0
1.9999999999997797	4.542069992553984	48.43633655994043	42.516753536857784	4.504839910647804	0.0
0.9999999999998899	3.650442477876106	49.15191740412979	42.10914454277287	5.0884955752212395	0.0
0.0	3.6275243081525805	46.03590127150336	45.25056095736724	5.086013462976814	0.0
-0.9999999999998899	3.114571746384872	43.159065628476085	47.868001483129405	5.85836114200964	0.0
-2.000000000000224	2.496274217585693	43.219076005961256	47.540983606557376	6.631892697466468	0.11177347242921014
-3.0000000000001137	2.3125699365908243	42.52144722118613	47.63148079074972	7.534502051473331	0.0
-4.0000000000000036	2.444528018051899	41.51936818352765	48.4016547574276	7.59684091763821	0.037608123354644606
-4.999999999999893	2.33433734939759	38.59186746987952	50.15060240963856	8.84789156626506	0.07530120481927711
-5.999999999999783	2.3943135054246163	36.7003367003367	52.15114104002993	8.716797605686494	0.03741114852225963
-7.000000000000117	2.029312288613303	36.565201052236	50.920706501315294	10.447200300638858	0.03757985719654265
-8.000000000000007	1.3915005641218503	35.20120345994735	52.877021436630315	10.492666415945845	0.037608123354644606
-8.999999999999897	1.4063093880653743	32.725199543899656	54.580007601672364	11.098441657164576	0.19004180919802355
-10.000000000000231	1.095166163141994	31.3821752265861	54.98489425981873	12.5	0.0377643504531722
-11.00000000000012	1.0570026425066061	30.615326538316346	55.68138920347301	12.344280860702153	0.3020007550018875
-12.00000000000001	0.7490636704119851	27.191011235955052	56.89138576779026	15.131086142322097	0.03745318352059925
-12.9999999999999	0.8982035928143712	25.149700598802394	58.68263473053892	15.194610778443113	0.07485029940119761
-13.99999999999979	0.5699088145896657	24.658054711246198	58.24468085106383	16.22340425531915	0.303951367781155
-15.000000000000124	0.6530925854782943	23.511333077218595	57.741067998463315	17.748751440645407	0.3457548981943911
-16.000000000000014	0.4954268292682927	22.903963414634145	58.231707317073166	18.102134146341463	0.26676829268292684
-16.999999999999904	0.6102212051868803	22.692601067887107	56.40732265446224	20.022883295194507	0.26697177726926014
-17.999999999999794	0.6870229007633588	19.9618320610687	57.93893129770993	21.183206106870227	0.22900763358778628
-19.000000000000128	0.4592422502870264	18.599311136624568	56.946039035591276	23.383084577114428	0.6123230003827019
-20.000000000000018	0.30721966205837176	16.589861751152075	58.75576036866359	24.078341013824886	0.2688172043010753
-20.999999999999908	0.41841004184100417	17.763408139977177	56.44731837200456	24.762267021681247	0.6085964244960061
-21.999999999999797	0.23094688221709006	16.127790608160122	57.19784449576597	25.981524249422634	0.4618937644341801
-23.00000000000013	0.11485451761102604	15.275650842266463	56.62327718223583	27.411944869831544	0.5742725880551302
-24.00000000000002	0.2288329519450801	14.111365369946604	54.9580472921434	29.74828375286041	0.9534706331045004
-24.99999999999991	0.15461925009663702	12.794742945496715	54.42597603401623	31.89022033243139	0.734441437959026
-25.9999999999998	0.19164430816404754	12.111920275967805	54.31199693369106	32.50287466462246	0.8815638175546185
-27.000000000000135	0.0765696784073507	11.217457886676877	54.096477794793266	33.2312404287902	1.3782542113323124
-28.000000000000025	0.0777302759424796	10.610182666148466	54.17800233190828	34.2790516906335	0.8550330353672756
-28.999999999999915	0.2711076684740511	9.178931061192873	54.066615027110764	35.28272656855151	1.2006196746707978
-29.999999999999805	0.15521924718665114	7.954986418315871	52.03725261932479	38.06752037252619	1.785021342646488
-31.00000000000014	0.23455824863174357	7.935887412040657	50.351837372947614	39.796716184519155	1.6810007818608288
-32.00000000000003	0.15729453401494298	7.943373967754621	48.997247345654735	41.28981517892253	1.6122689736531655
-32.999999999999915	0.03938558487593541	5.82906656163844	48.444269397400554	44.23001181567546	1.45726664040961
-33.99999999999981	0.15655577299412915	6.653620352250488	47.04500978473581	44.38356164383562	1.761252446183953
-35.00000000000014	0.0	5.551242236024844	45.72981366459628	46.15683229813665	2.562111801242236
-36.00000000000003	0.03918495297805642	5.877742946708464	45.023510971786834	46.43416927899687	2.6253918495297808
-36.99999999999992	0.07830853563038372	4.698512137823023	44.28347689898199	47.76820673453406	3.1714956930305407
-37.999999999999815	0.03910833007430582	4.49745795854517	39.968713335940556	51.97497066875244	3.519749706687524
-39.00000000000014	0.040048057669203045	3.524229074889868	42.250700841009206	50.700841009211054	3.4841810172206644
-40.000000000000036	0.0	3.766851704996035	39.968279143536876	52.41871530531325	3.8461538461538463
-40.99999999999993	0.04037141703673799	3.754541784416633	36.33427533306419	55.591441259588215	4.279370205894227
-41.999999999999815	0.04024144869215292	3.420523138832998	37.10261569416499	54.56740442655935	4.869215291750503
-43.00000000000015	0.0	3.26744655102864	34.00564743848326	56.75675675675676	5.970149253731343
-44.00000000000004	0.0	1.8275725069527213	33.253873659118	58.60150973381009	6.31704410011919
-44.99999999999993	0.0	2.113821138211382	32.5609756097561	59.390243902439025	5.934959349593496
-45.999999999999815	0.0	2.1183053557154277	31.774580335731418	59.352517985611506	6.754596322941647
-47.000000000000156	0.0	1.863102470635885	31.753746456055083	59.86229242608343	6.520858647225597
-48.00000000000004	0.0	1.7558187015108206	29.48142098815843	60.92282564311964	7.839934667211107
-48.99999999999993	0.0	1.7763423496164714	27.169963665724666	63.019781994348	8.03391199031086
-49.99999999999982	0.0	1.6025641025641024	25.64102564102564	63.181089743589745	9.575320512820513
-51.000000000000156	0.0	1.031778786628147	25.257944696657038	65.0846058605035	8.625670656211309
-52.00000000000004	0.0	1.1097410604192355	23.592272914097823	63.995067817509245	11.302918207973695
-52.999999999999936	0.0	0.7389162561576355	21.38752052545156	65.80459770114942	12.068965517241379
-53.99999999999983	0.0	0.9109730848861284	21.65631469979296	64.51345755693582	12.919254658385093
-55.000000000000156	0.0	1.0682004930156122	19.145439605587512	65.16023007395233	14.626129827444537
-56.00000000000005	0.0	0.4985459077690071	18.820108018280017	67.26215205650186	13.419194017449106
-56.99999999999994	0.0	1.0008340283569641	18.515429524603835	64.92910758965806	15.55462885738115
-57.99999999999983	0.0	0.5770816158285244	16.735366859027206	65.00412201154163	17.68342951360264
-59.00000000000016	0.0	0.4547333608929309	16.86647374948326	65.81231914014054	16.86647374948326
-60.00000000000006	0.0	0.37656903765690375	16.02510460251046	63.97489539748954	19.623430962343097
-60.99999999999994	0.0	0.25359256128486896	13.229078613693998	64.7083685545224	21.80896027049873
-61.99999999999983	0.0	0.3009458297506449	12.596732588134135	65.52020636285468	21.582115219260533
-63.00000000000017	0.0	0.16835016835016833	13.215488215488216	64.01515151515152	22.601010101010104
-64.00000000000006	0.0	0.3329171868497711	12.526009155222638	62.879733666250516	24.26133999167707
-64.99999999999994	0.0	0.2977456401531263	11.399404508719693	62.994470438111435	25.308379413015736
-65.99999999999983	0.0	0.12658227848101267	9.451476793248945	62.53164556962025	27.89029535864979
-67.00000000000017	0.0	0.16835016835016833	9.301346801346803	64.26767676767676	26.262626262626267
-68.00000000000006	0.0	0.042265426880811495	9.04480135249366	61.834319526627226	29.078613693998314
-68.99999999999994	0.0	0.08568980291345331	8.31191088260497	61.26820908311911	30.334190231362467
-69.99999999999984	0.0	0.12825994014536127	7.225309961522018	61.00897819581017	31.637451902522447
-71.00000000000017	0.0	0.1759788825340959	6.907171139463264	59.70083589969204	33.2160140783106
-72.00000000000006	0.0	0.08628127696289906	7.290767903364969	57.67903364969802	34.943917169974114
-72.99999999999996	0.0	0.0	5.921938088829071	56.48272768057425	37.59533423059668
-73.99999999999984	0.0	0.08726003490401396	6.06457242582897	54.4066317626527	39.44153577661431
-75.00000000000017	0.0	0.0	4.973821989528796	53.79581151832461	41.2303664921466
-76.00000000000007	0.0	0.0	5.955555555555556	52.97777777777778	41.06666666666667
-76.99999999999996	0.0	0.044033465433729636	5.019815059445178	50.418317921620435	44.517833553500665
-77.99999999999984	0.0	0.0	3.7203047960555806	49.305244285073954	46.97445091887047
-79.00000000000018	0.0	0.0444247001332741	3.6428254109284763	46.73478454020435	49.57796534873389
-80.00000000000007	0.0	0.044326241134751775	3.590425531914894	45.34574468085106	51.01950354609929
-80.99999999999996	0.0	0.0	2.7161611588954275	44.680851063829785	52.60298777727479
-81.99999999999986	0.0	0.0	2.986425339366516	41.80995475113122	55.203619909502265
-83.00000000000018	0.0	0.09053870529651425	2.851969216840199	41.37618832050702	55.68130375735627
-84.00000000000007	0.0	0.0	2.7815777473780208	40.40127678978568	56.817145462836294
-84.99999999999997	0.0	0.0	2.2583559168925023	39.11472448057814	58.62691960252936
-85.99999999999986	0.0	0.0	1.8181818181818181	36.63636363636364	61.54545454545455
-87.00000000000018	0.0	0.0	1.6003657978966621	36.85413808870599	61.54549611339735
-88.00000000000009	0.0	0.0	1.8815970628728775	34.327673244607624	63.7907296925195
-88.99999999999997	0.0	0.0	1.8465909090909092	33.90151515151515	64.25189393939394
-89.99999999999986	0.0	0.0	1.155268022181146	33.41035120147875	65.4343807763401
-91.0000000000002	0.0	0.0	1.2246820536975978	32.406971267074894	66.36834667922751
-92.00000000000009	0.0	0.0	1.5566037735849056	29.245283018867923	69.19811320754718
-92.99999999999997	0.0	0.0	0.945179584120983	28.119092627599247	70.93572778827976
-93.99999999999986	0.0	0.0	0.9324009324009324	27.5990675990676	71.46853146853147
-95.0000000000002	0.0	0.0	0.9289363678588017	23.92011147236414	75.15095215977705
-96.00000000000009	0.0	0.0	0.6787330316742082	25.565610859728505	73.7556561085973
-96.99999999999997	0.0	0.0	0.7515265382808831	20.71395021136684	78.53452325035228
-97.99999999999986	0.0	0.0	0.948316737790422	21.763869132290186	77.2878141299194
-99.0000000000002	0.0	0.0	0.28328611898017	20.53824362606232	79.17847025495752
-100.00000000000009	0.0	0.0	0.23551577955723035	21.05511069241639	78.70937352802639
-100.99999999999997	0.0	0.0	0.5123428039124359	18.16488122962273	81.32277596646483
-101.99999999999987	0.0	0.0	0.32802249297094654	18.134957825679475	81.53701968134958
-103.0000000000002	0.0	0.0	0.2360717658168083	16.336166194523134	83.42776203966005
-104.00000000000009	0.0	0.0	0.18930430667297682	16.658778987221957	83.15191670610507
-104.99999999999999	0.0	0.0	0.19157088122605362	15.134099616858238	84.67432950191571
-105.99999999999987	0.0	0.0	0.2866698518872432	16.005733397037744	83.707596751075
-107.0000000000002	0.0	0.0	0.1892147587511826	14.947965941343424	84.8628192999054
-108.0000000000001	0.0	0.0	0.1967535661583866	13.280865715691098	86.52238071815052
-108.99999999999999	0.0	0.0	0.09551098376313276	11.938872970391595	87.96561604584528
-109.99999999999987	0.0	0.0	0.047961630695443645	12.997601918465229	86.95443645083932
-111.00000000000021	0.0	0.0	0.1433349259436216	11.323459149546105	88.53320592451027
-112.0000000000001	0.0	0.0	0.0	10.305343511450381	89.69465648854961

## Sheet: Ext.Data.Fig.1 (a) N=2
Detuning (mV)	Detection Probability (0,2) (%)	Detection Probability (1,1) (%)	Detection Probability (2,0) (%)
88.00000000000009	99.35286103542235	0.03405994550408719	0.0
87.00000000000018	99.35483870967742	0.06791171477079797	0.0
85.99999999999986	99.48927477017364	0.1361933946203609	0.0
84.99999999999997	99.76263140047473	0.0339097999321804	0.0
84.00000000000007	99.45872801082544	0.03382949932341001	0.0
83.00000000000018	99.66021066938498	0.03397893306150187	0.0
81.99999999999986	99.59266802443992	0.0	0.0
80.99999999999996	99.4899693981639	0.06800408024481469	0.0
80.00000000000007	99.05277401894452	0.13531799729364005	0.0
79.00000000000018	99.62380300957592	0.06839945280437756	0.0
77.99999999999984	99.72872160054256	0.10172939979654119	0.0
76.99999999999996	99.421768707483	0.03401360544217687	0.0
76.00000000000007	99.76166155941438	0.06809669731018045	0.0
75.00000000000017	99.38858695652173	0.20380434782608695	0.0
73.99999999999984	99.28958051420838	0.20297699594046006	0.0
72.99999999999996	99.52510176390773	0.23744911804613297	0.0
72.00000000000006	99.35461956521739	0.10190217391304347	0.0
71.00000000000017	99.18422841604351	0.20394289598912305	0.0
69.99999999999984	99.35440027183147	0.33978933061501865	0.0
68.99999999999994	99.39024390243902	0.27100271002710025	0.0
68.00000000000006	99.38754678462061	0.2041510717931269	0.0
67.00000000000017	99.1177468612148	0.40719375636240246	0.0
65.99999999999983	99.04338913563376	0.47830543218312266	0.0
64.99999999999994	99.52136752136752	0.3076923076923077	0.0
64.00000000000006	99.22086720867209	0.4403794037940379	0.0
63.00000000000017	99.11504424778761	0.6466984343090538	0.0
61.99999999999983	99.1162474507138	0.6118286879673691	0.0
60.99999999999994	99.00922446190638	0.7516228220020499	0.0
60.00000000000006	98.7423521414004	0.6798096532970768	0.0
59.00000000000016	98.88287068381855	0.6431956668923494	0.0
57.99999999999983	98.64452727888852	0.7455099966113182	0.0
56.99999999999994	98.60686374447842	1.0873258579680598	0.0
56.00000000000005	98.63945578231292	0.9523809523809524	0.0
55.000000000000156	98.78296146044624	0.9465855307640297	0.0
53.99999999999983	98.40136054421768	1.1564625850340136	0.0
52.999999999999936	97.86078098471987	1.731748726655348	0.0
52.00000000000004	98.3750846310088	1.4218009478672986	0.033852403520649964
51.000000000000156	97.78308321964529	1.7394270122783082	0.0
49.99999999999982	98.09394145677331	1.4976174268209665	0.0
48.99999999999993	97.69569637411047	2.0332090816672315	0.0
48.00000000000004	97.01086956521739	2.717391304347826	0.0
47.000000000000156	97.14770797962649	2.5127334465195243	0.0
45.999999999999815	96.4006791171477	3.3276740237691005	0.0
44.99999999999993	95.92944369063771	3.5617367706919945	0.06784260515603799
44.00000000000004	95.4344122657581	3.8841567291311754	0.10221465076660989
43.00000000000015	94.90142760027193	4.656696125084976	0.10197144799456152
41.999999999999815	94.78143002372077	4.778041341917994	0.033886818027787195
40.99999999999993	95.28173794976239	4.107264086897488	0.0678886625933469
40.000000000000036	93.69031377899046	5.832196452933151	0.10231923601637108
39.00000000000014	94.14947582008793	5.275617179573892	0.0
37.999999999999815	94.213750850919	5.173587474472431	0.17018379850238255
36.99999999999992	93.58016304347827	6.080163043478261	0.06793478260869565
36.00000000000003	92.85714285714286	6.836734693877551	0.10204081632653061
35.00000000000014	90.89983022071307	8.455008488964348	0.13582342954159593
33.99999999999981	90.92465753424658	8.493150684931507	0.17123287671232876
32.999999999999915	90.82474226804123	8.694158075601374	0.1718213058419244
32.00000000000003	89.06356801093644	10.628844839371157	0.1367053998632946
31.00000000000014	87.83875338753387	11.653116531165312	0.13550135501355012
29.999999999999805	88.68824531516184	10.630323679727427	0.44293015332197616
28.999999999999915	85.8603066439523	13.21976149914821	0.3747870528109029
28.000000000000025	85.36752136752138	13.572649572649572	0.6495726495726496
27.000000000000135	83.43516632722336	15.376782077393075	0.8146639511201629
25.9999999999998	82.87461773700305	15.970098538905878	0.6455997281685355
24.99999999999991	80.83812098681987	17.91145657316661	0.8110848259547144
24.00000000000002	80.4028678729942	18.402185046090818	0.9218163195629908
23.00000000000013	77.00135685210311	21.132971506105836	1.5264586160108549
21.999999999999797	76.9335604770017	21.056218057921637	1.5672913117546847
20.999999999999908	75.71331521739131	22.248641304347828	1.6644021739130437
20.000000000000018	75.17826825127334	22.68251273344652	1.7657045840407468
19.000000000000128	73.54641278476709	24.141448486909216	2.0401224073444406
17.999999999999794	74.19354838709677	22.920203735144312	2.2071307300509337
16.999999999999904	72.9775662814412	24.33718558803535	2.583276682528892
16.000000000000014	71.76271186440678	25.83050847457627	2.1016949152542375
15.000000000000124	67.80122532334921	28.727025187202177	2.961198093941457
13.99999999999979	64.83441447593034	30.79549334243769	3.8238306589279616
12.9999999999999	67.19918422841604	28.721957851801495	3.8069340584636304
12.00000000000001	63.90694491960315	31.816626753335616	4.002736914129319
11.00000000000012	62.508567511994514	32.93351610692255	4.0781357093899935
9.999999999999787	58.75340599455041	35.694822888283376	5.177111716621254
8.999999999999897	56.292984869326	37.41403026134801	5.949105914718019
8.000000000000007	53.34699453551912	38.72950819672131	7.44535519125683
7.000000000000117	51.118644067796616	40.57627118644068	7.762711864406779
5.999999999999783	51.86835790195406	39.766883784710316	7.987658553308194
4.999999999999893	49.52283571915474	41.78595773687798	8.350374914792093
4.0000000000000036	45.97623089983022	42.85229202037352	10.730050933786078
3.0000000000001137	44.65622872702519	42.81824370319946	12.11708645336964
1.9999999999997797	44.50119169220293	43.037112700034044	11.95097037793667
0.9999999999998899	41.763499658236505	45.522898154477105	12.371838687628161
0.0	40.762362637362635	45.535714285714285	13.49587912087912
-0.9999999999998899	38.555442522889116	46.727704306544595	13.970837572058326
-2.000000000000224	37.084048027444254	48.40480274442538	14.133790737564322
-3.0000000000001137	38.15028901734104	47.29683781026861	14.008840530431826
-4.0000000000000036	36.63602315287709	47.29315628192033	15.662240381341505
-4.999999999999893	32.62435677530017	49.19382504288164	17.941680960548887
-5.999999999999783	33.515731874145004	47.36662106703146	18.77564979480164
-7.000000000000117	27.956254272043747	49.931647300068356	21.838687628161313
-8.000000000000007	28.002745367192862	48.83321894303363	22.717913520933426
-8.999999999999897	25.48751282928498	50.08552856654123	23.879575778309956
-10.000000000000231	23.30697834307322	50.601581299415614	25.541423169474047
-11.00000000000012	22.004806041881224	50.669412976313076	27.01682114658428
-12.00000000000001	20.44368600682594	50.40955631399318	28.600682593856657
-12.9999999999999	19.617877857386556	51.17707267144319	28.863868986693962
-13.99999999999979	18.365945760384484	48.266392035702026	32.784071404050806
-15.000000000000124	17.248459958932237	49.38398357289528	32.95687885010267
-16.000000000000014	17.397307559544355	47.566448049706594	34.552985847428374
-16.999999999999904	17.043895747599453	48.079561042524006	34.49931412894376
-17.999999999999794	14.861633071404167	49.641270925862656	34.88213187564059
-19.000000000000128	15.753424657534246	48.08219178082192	35.650684931506845
-20.000000000000018	13.6737491432488	47.08704592186429	38.7251542152159
-20.999999999999908	12.917671374440234	44.81570788839132	41.68101963486049
-21.999999999999797	11.750599520383693	46.45426515930113	41.52106885919836
-23.00000000000013	10.638297872340425	46.08785175017159	42.82772820864791
-24.00000000000002	10.705679862306368	43.06368330464716	45.81755593803787
-24.99999999999991	10.630193905817174	43.109418282548475	45.70637119113574
-25.9999999999998	8.605851979345955	43.78657487091222	47.2289156626506
-27.000000000000135	7.708189951823813	40.88093599449415	50.82587749483827
-28.000000000000025	6.986301369863014	39.965753424657535	52.671232876712324
-28.999999999999915	6.022845275181724	37.175493250259606	56.38629283489096
-29.999999999999805	6.002069679199724	34.598137288720245	58.81338392549155
-31.00000000000014	5.498281786941581	35.292096219931274	58.76288659793815
-32.00000000000003	5.626510182947877	33.37935795650673	60.33828098032448
-32.999999999999915	5.382242029482344	35.79019540623929	58.48474460061707
-33.99999999999981	4.377800758359187	33.81592554291623	61.427094105480876
-35.00000000000014	3.990368077055383	31.06295149638803	64.43068455452357
-36.00000000000003	4.502944232767579	31.79771388985106	63.35296155178386
-36.99999999999992	3.944636678200692	29.757785467128027	66.02076124567475
-37.999999999999815	2.481902792140641	29.162357807652533	67.90761806273699
-39.00000000000014	3.517241379310345	28.965517241379313	67.0344827586207
-40.000000000000036	2.876949740034662	26.967071057192378	69.67071057192375
-40.99999999999993	2.3280055594162614	27.90132036136206	69.63168867268936
-41.999999999999815	2.3359670216420474	27.58502232909653	69.63242871865339
-43.00000000000015	2.4347826086956523	26.365217391304345	70.85217391304349
-44.00000000000004	2.4499654934437545	23.636991028295377	73.36093857832988
-44.99999999999993	1.4522821576763485	22.23374827109267	75.89903181189487
-45.999999999999815	1.8512170037709976	23.448748714432636	74.32293452176893
-47.000000000000156	1.3712718546451834	19.369214946863217	78.64244086390127
-48.00000000000004	1.1359724612736661	20.96385542168675	77.76247848537005
-48.99999999999993	1.0083449235048678	19.95827538247566	78.54659248956885
-49.99999999999982	0.8019525801952581	16.771269177126918	82.11297071129707
-51.000000000000156	1.1785095320623917	15.459272097053725	82.91161178509532
-52.00000000000004	0.9394572025052191	15.483646485734168	83.02018093249825
-52.999999999999936	0.48746518105849584	15.250696378830083	83.87883008356546
-53.99999999999983	0.41826420355524574	13.454165214360406	85.6047403276403
-55.000000000000156	0.4488950276243094	14.191988950276244	84.70303867403315
-56.00000000000005	0.6590357266736039	12.278876170655566	86.5071106486299
-56.99999999999994	0.38049117952265654	12.244897959183673	87.02870978900035
-57.99999999999983	0.45170257123002083	11.744266851980543	87.66504517025713
-59.00000000000016	0.5526770293609672	10.880829015544041	88.18652849740933
-60.00000000000006	0.13937282229965156	10.766550522648084	88.60627177700349
-60.99999999999994	0.13956734124214934	9.665038381018842	89.3579902302861
-61.99999999999983	0.3487966515521451	9.59190791768399	89.57098011859085
-63.00000000000017	0.13908205841446453	10.013908205841446	89.49930458970793
-64.00000000000006	0.17355085039916696	8.330440819160014	91.11419645956265
-64.99999999999994	0.2432244614315497	8.200138985406532	91.07018763029882
-65.99999999999983	0.20754064337599448	7.471463161535801	91.90591490833621
-67.00000000000017	0.06966213862765587	6.2347614071752	93.3820968303727
-68.00000000000006	0.17391304347826086	5.286956521739131	94.12173913043478
-68.99999999999994	0.06971070059254096	5.158591843848031	94.17915650052284
-69.99999999999984	0.13995801259622112	4.758572428271519	94.43666899930021
-71.00000000000017	0.0350140056022409	4.166666666666666	95.27310924369748
-72.00000000000006	0.0702247191011236	4.459269662921348	95.18960674157303
-72.99999999999996	0.0	4.773519163763066	94.73867595818815
-73.99999999999984	0.0346860908775581	3.954214360041623	95.45612209503989
-75.00000000000017	0.06966213862765587	3.1347962382445136	96.06408916753745
-76.00000000000007	0.10471204188481677	3.00174520069808	96.36998254799302
-76.99999999999996	0.06963788300835655	2.9944289693593316	96.51810584958217
-77.99999999999984	0.0	3.619909502262444	96.17124956491472
-79.00000000000018	0.0	2.854159415245388	96.55412460842325
-80.00000000000007	0.0	3.167420814479638	96.51931778628611
-80.99999999999996	0.0	2.1625392396232996	97.20962678758283
-81.99999999999986	0.0	2.09351011863224	97.3831123517097
-83.00000000000018	0.0	1.9097222222222223	97.74305555555556
-84.00000000000007	0.0	1.5625	97.98611111111111
-84.99999999999997	0.0	1.2220670391061452	98.32402234636871
-85.99999999999986	0.0	1.667245571378951	97.81174018756512
-87.00000000000018	0.0	1.1892270024484084	98.49597761455054
-88.00000000000009	0.0	1.2165450121654502	98.47062912756344
-88.99999999999997	0.0	1.1595221363316937	98.41883345045677
-89.99999999999986	0.0	1.040582726326743	98.64724245577523
-91.0000000000002	0.0	1.4250955856795273	98.15780326729232
-92.00000000000009	0.0	0.6666666666666667	98.80701754385966
-92.99999999999997	0.0	1.0801393728222997	98.43205574912892
-93.99999999999986	0.0	0.8371119637251482	98.74433205441228
-95.0000000000002	0.0	0.4149377593360996	99.1701244813278
-96.00000000000009	0.0	0.6320224719101123	98.70084269662921
-96.99999999999997	0.0	0.5237430167597765	99.09217877094973
-97.99999999999986	0.0	0.48661800486618007	99.23531456378171
-99.0000000000002	0.0	0.2789400278940028	99.26778242677824
-100.00000000000009	0.0	0.280014000700035	98.98494924746237
-100.99999999999997	0.0	0.4165220409580007	99.0628254078445
-101.99999999999987	0.0	0.20775623268698062	99.41135734072022
-103.0000000000002	0.0	0.10427528675703858	99.58289885297185
-104.00000000000009	0.0	0.24415765608650158	99.44192535751657
-104.99999999999999	0.0	0.2452697967764541	99.3342676944639
-105.99999999999987	0.0	0.3479471120389701	99.26931106471815
-107.0000000000002	0.0	0.06958942240779402	99.16492693110646
-108.0000000000001	0.0	0.24313997915943034	99.47898575894408
-108.99999999999999	0.0	0.13879250520471895	99.23664122137404
-109.99999999999987	0.0	0.20876826722338201	99.30410577592205
-111.00000000000021	0.0	0.06939625260235947	99.4795281054823
-112.0000000000001	0.0	0.06975933031042902	99.54656435298222

## Sheet: Ext.Data.Fig.1 (b) N=2
Detuning (mV)	Detection Probability (0,2) (%)	Detection Probability (1,1) (%)	Detection Probability (2,0) (%)
88.00000000000009	99.28205128205128	0.5470085470085471	0.0
87.00000000000018	99.28449744463373	0.30664395229982966	0.0
85.99999999999986	99.01427600271924	0.5438477226376615	0.0
84.99999999999997	99.0766073871409	0.5813953488372093	0.0
84.00000000000007	99.08132017693093	0.5103776794828173	0.0
83.00000000000018	98.80586830433299	0.7847151142954623	0.0
81.99999999999986	99.15023793337865	0.6118286879673691	0.0
80.99999999999996	98.83760683760684	0.8547008547008548	0.0
80.00000000000007	98.73331051009929	0.7189318726463539	0.0
79.00000000000018	98.84979702300406	0.9133964817320703	0.0
77.99999999999984	98.7457627118644	0.983050847457627	0.0
76.99999999999996	98.50644942294636	1.052274270196877	0.0
76.00000000000007	98.43110504774899	1.1937244201909958	0.0
75.00000000000017	98.36956521739131	1.1209239130434783	0.0
73.99999999999984	98.40299014610942	1.1892626571525655	0.0
72.99999999999996	98.29467939972714	1.3983628922237379	0.0
72.00000000000006	98.06320081549438	1.766904519198097	0.0
71.00000000000017	97.96195652173914	1.766304347826087	0.0
69.99999999999984	97.80971937029432	1.8822724161533195	0.0
68.99999999999994	97.31475186947655	2.4473147518694764	0.0
68.00000000000006	97.45331069609507	2.173174872665535	0.0
67.00000000000017	96.814639105388	2.914266350389698	0.0
65.99999999999983	97.11571089243299	2.4431625381744144	0.0
64.99999999999994	96.94189602446484	2.6843357118586475	0.0
64.00000000000006	96.49898028552005	3.195105370496261	0.0
63.00000000000017	96.73691366417403	2.957171991842284	0.0
61.99999999999983	96.84531886024423	2.8154681139755766	0.0
60.99999999999994	96.01081812035159	3.8201487491548343	0.0
60.00000000000006	96.42735624362028	3.3684926845865943	0.0
59.00000000000016	95.43752128021791	4.051753489955737	0.0
57.99999999999983	95.09369676320273	4.633730834752981	0.0
56.99999999999994	94.83344663494222	4.724677090414684	0.0
56.00000000000005	94.23142178486597	5.5310485239226335	0.0
55.000000000000156	94.78143002372077	4.913588614029143	0.0
53.99999999999983	93.82213170400543	5.770536320434488	0.0
52.999999999999936	92.71545827633378	7.04514363885089	0.0
52.00000000000004	92.20292815798435	7.558733401430031	0.0
51.000000000000156	91.65818921668361	8.002712783994575	0.0
49.99999999999982	91.66948865560447	7.958008804605486	0.0
48.99999999999993	91.25981563673608	8.501194947080915	0.0
48.00000000000004	90.96160380564051	8.664627930682975	0.0
47.000000000000156	89.80978260869566	9.68070652173913	0.0
45.999999999999815	89.7792869269949	9.949066213921903	0.0
44.99999999999993	88.23927002365664	11.422777965528894	0.0
44.00000000000004	87.36449864498645	12.262872628726287	0.03387533875338753
43.00000000000015	87.21088435374149	12.585034013605442	0.0
41.999999999999815	85.7434501531133	13.950323239197004	0.0
40.99999999999993	84.75734791524265	14.832535885167463	0.0
40.000000000000036	85.40319836679143	14.256549846886696	0.03402517863218782
39.00000000000014	83.79026730637423	16.00411240575737	0.0
37.999999999999815	83.08948621980265	16.53623681524328	0.0
36.99999999999992	81.20942944994876	18.380594465322854	0.0
36.00000000000003	80.88783463232802	18.637749915282956	0.033886818027787195
35.00000000000014	80.32619775739042	19.334012911994563	0.16989466530750932
33.99999999999981	77.17687074829932	22.517006802721088	0.13605442176870747
32.999999999999915	77.03855339474582	22.483793926987378	0.0682360968952576
32.00000000000003	75.28852681602173	24.47386286490156	0.0
31.00000000000014	74.21555252387448	25.443383356070942	0.0
29.999999999999805	72.01897018970189	27.64227642276423	0.10162601626016261
28.999999999999915	71.56929347826086	28.023097826086957	0.1358695652173913
28.000000000000025	71.724372029871	28.03801765105227	0.0
27.000000000000135	69.68557758031442	29.904306220095695	0.03417634996582365
25.9999999999998	68.0489462950374	31.475186947654656	0.03399048266485384
24.99999999999991	65.66101694915254	33.66101694915255	0.1694915254237288
24.00000000000002	63.73850868232891	35.614572693224375	0.2383384405856316
23.00000000000013	64.03269754768392	35.28610354223433	0.2724795640326975
21.999999999999797	61.65081521739131	37.77173913043478	0.2717391304347826
20.999999999999908	63.16865417376491	36.04770017035775	0.3747870528109029
20.000000000000018	57.22523744911805	41.9606512890095	0.23744911804613297
19.000000000000128	57.51700680272109	41.76870748299319	0.44217687074829937
17.999999999999794	56.70980926430518	42.77929155313351	0.17029972752043596
16.999999999999904	55.071477195371	44.21375085091899	0.4424778761061947
16.000000000000014	51.820347056822044	46.988771691051376	0.7825791085403199
15.000000000000124	51.96178778573866	47.11702490617537	0.6823609689525759
13.99999999999979	51.343080584835086	47.534852091125465	0.8160489629377763
12.9999999999999	49.247606019151846	49.555403556771545	0.7523939808481532
12.00000000000001	46.6078697421981	52.27272727272727	0.8480325644504748
11.00000000000012	46.20102214650766	52.50425894378195	1.090289608177172
9.999999999999787	45.35556311670636	53.249404559373936	0.918679823069071
8.999999999999897	44.00544959128065	54.39373297002725	1.1239782016348774
8.000000000000007	43.87755102040816	54.761904761904766	0.9523809523809524
7.000000000000117	40.85324232081911	57.44027303754267	1.4675767918088738
5.999999999999783	39.371155160628845	58.407382091592616	2.1189336978810664
4.999999999999893	38.42765164351067	59.7763470010166	1.5587936292782107
4.0000000000000036	36.3109444255029	61.64336856460962	1.7729287419024888
3.0000000000001137	34.184542049710586	63.63636363636363	1.804562478719782
1.9999999999997797	33.790267306374226	63.296778615490055	2.3646333104866346
0.9999999999998899	33.093525179856115	64.16581020897569	2.36382322713258
0.0	30.33288043478261	66.74592391304348	2.34375
-0.9999999999998899	28.99931926480599	68.03948264125256	2.791014295439074
-2.000000000000224	28.206002728512956	67.83765347885402	3.547066848567531
-3.0000000000001137	27.117486338797814	68.88661202185791	3.5860655737704916
-4.0000000000000036	25.633127994524298	69.91786447638604	4.038329911019849
-4.999999999999893	22.876712328767123	71.84931506849314	5.0
-5.999999999999783	23.365122615803816	71.32152588555857	4.938692098092643
-7.000000000000117	22.725724020442932	71.48211243611584	5.383304940374787
-8.000000000000007	20.924657534246574	72.84246575342466	5.821917808219178
-8.999999999999897	20.501524906811248	72.61945103354796	6.607929515418502
-10.000000000000231	19.9456337071016	73.05470608222902	6.659870880054367
-11.00000000000012	18.94017094017094	72.54700854700855	8.136752136752138
-12.00000000000001	17.211997273346967	74.23312883435584	8.077709611451942
-12.9999999999999	17.24137931034483	74.01843632639125	8.569477637418913
-13.99999999999979	16.125725999316707	73.35155449265459	10.283566791937137
-15.000000000000124	14.589041095890412	74.34931506849315	10.41095890410959
-16.000000000000014	14.874613534867741	73.7890759189282	10.99278598419787
-16.999999999999904	13.136915077989602	75.9792027729636	10.537261698440208
-17.999999999999794	11.997226074895979	73.7864077669903	13.834951456310678
-19.000000000000128	10.562651018294787	76.18225750776666	12.944425267518122
-20.000000000000018	11.018998272884284	74.57685664939551	14.127806563039725
-20.999999999999908	10.435976656368005	73.66975626501888	15.447991761071062
-21.999999999999797	9.900650907845153	74.40904419321686	15.313463514902365
-23.00000000000013	8.167467398764584	75.60054907343857	15.991763898421413
-24.00000000000002	8.267581475128646	74.23670668953687	16.878216123499143
-24.99999999999991	7.9326923076923075	71.97802197802197	19.8489010989011
-25.9999999999998	7.245879120879121	73.66071428571429	18.646978021978022
-27.000000000000135	6.312178387650086	72.3499142367067	21.200686106346485
-28.000000000000025	6.087551299589603	72.74281805745554	21.0328317373461
-28.999999999999915	5.288297509382463	69.32787444558171	24.90617536676902
-29.999999999999805	4.408749145591251	69.99316473000684	25.153793574846205
-31.00000000000014	5.005142269454919	69.69489201234144	24.85430236544395
-32.00000000000003	4.028925619834711	67.90633608815428	27.548209366391184
-32.999999999999915	3.4824172072379653	66.64390576988734	29.6005462615227
-33.99999999999981	3.9161800068704915	65.47578151837857	30.26451391274476
-35.00000000000014	3.140096618357488	66.39061421670117	30.193236714975846
-36.00000000000003	3.00414364640884	63.88121546961326	32.66574585635359
-36.99999999999992	3.3012379642365883	62.07015130674003	34.422283356258596
-37.999999999999815	2.997932460372157	61.64713990351481	34.94141971054445
-39.00000000000014	2.966540186271128	60.296654018627116	36.46084856847189
-40.000000000000036	2.121834360027379	59.37713894592744	38.09034907597536
-40.99999999999993	1.5469233413544174	56.96115503609488	41.320041251289105
-41.999999999999815	1.7647058823529411	56.02076124567474	41.83391003460208
-43.00000000000015	1.7418032786885245	54.91803278688525	42.99863387978142
-44.00000000000004	1.107649705780547	54.48251990308065	44.02907580477674
-44.99999999999993	1.1716057891109581	50.41350792556857	48.070296347346655
-45.999999999999815	1.2098167991704112	51.22709989630142	47.28655375043208
-47.000000000000156	1.0348395998620215	48.77543980682994	49.879268713349425
-48.00000000000004	1.1675824175824177	47.59615384615385	50.61813186813187
-48.99999999999993	0.658578856152513	45.476603119584055	53.69150779896014
-49.99999999999982	0.795847750865052	42.42214532871972	56.40138408304498
-51.000000000000156	0.45045045045045046	44.10949410949411	54.95495495495496
-52.00000000000004	0.589050589050589	40.921690921690924	58.246708246708245
-52.999999999999936	0.41551246537396125	40.51246537396122	58.6218836565097
-53.99999999999983	0.6581226186352616	37.27052303429165	61.794250086595085
-55.000000000000156	0.5179558011049723	36.77486187845304	62.36187845303868
-56.00000000000005	0.41739130434782606	36.347826086956516	62.95652173913043
-56.99999999999994	0.31239153071850057	35.8556056924679	63.58903158625478
-57.99999999999983	0.4166666666666667	31.07638888888889	68.15972222222221
-59.00000000000016	0.3818118708781673	29.81603609857688	69.45505032974661
-60.00000000000006	0.03479471120389701	29.888656924147526	69.76339596381351
-60.99999999999994	0.17409470752089137	29.38718662952646	69.98607242339833
-61.99999999999983	0.10405827263267431	26.881720430107524	72.42455775234131
-63.00000000000017	0.13942140118508192	26.141512722202858	73.40536772394563
-64.00000000000006	0.14020329477742727	24.570627409744127	75.00876270592359
-64.99999999999994	0.1047851903597625	24.414949353824657	75.27069507509606
-65.99999999999983	0.1055223355610271	23.425958494548013	75.8353851565248
-67.00000000000017	0.13855213023900242	21.267751991686872	78.28195358503636
-68.00000000000006	0.10423905489923557	20.11813759555247	79.18693537178596
-68.99999999999994	0.0687757909215956	20.357634112792297	79.33287482806051
-69.99999999999984	0.06932409012131716	18.23223570190641	81.21317157712305
-71.00000000000017	0.03475842891901286	18.45672575599583	81.19568995481404
-72.00000000000006	0.1048951048951049	17.937062937062937	81.6083916083916
-72.99999999999996	0.06978367062107467	15.736217725052338	83.87997208653175
-73.99999999999984	0.03487966515521451	15.137774677363097	84.54830833623997
-75.00000000000017	0.0	14.325548971767166	85.32589752527014
-76.00000000000007	0.03475842891901286	13.347236704900938	86.16614529023288
-76.99999999999996	0.0	12.025095852213315	87.76577204600906
-77.99999999999984	0.0	12.303390422929047	87.17231737154842
-79.00000000000018	0.035273368606701945	11.428571428571429	88.11287477954146
-80.00000000000007	0.0	10.801393728222997	88.85017421602788
-80.99999999999996	0.0	10.535405872193436	89.0846286701209
-81.99999999999986	0.0346860908775581	9.365244536940686	90.1491501907735
-83.00000000000018	0.0	10.097493036211699	89.31058495821726
-84.00000000000007	0.0	8.461002785515321	91.12116991643454
-84.99999999999997	0.0	7.986111111111111	91.77083333333333
-85.99999999999986	0.0	8.671522719389525	90.8081859174471
-87.00000000000018	0.0	7.914923291492329	91.73640167364016
-88.00000000000009	0.0	5.919003115264798	93.63101419176185
-88.99999999999997	0.0	7.2727272727272725	92.44755244755245
-89.99999999999986	0.0	6.636395389451624	92.7348934683898
-91.0000000000002	0.0	5.782548476454294	93.62880886426593
-92.00000000000009	0.0	5.166435506241331	94.59084604715673
-92.99999999999997	0.0	6.045865184155664	93.60667129951355
-93.99999999999986	0.0	4.363001745200698	95.42757417102968
-95.0000000000002	0.0	4.447533009034052	95.03127171646977
-96.00000000000009	0.0	3.586350974930362	96.10027855153204
-96.99999999999997	0.0	4.046041158004883	95.64004185559818
-97.99999999999986	0.0	3.0967292971468336	96.4857341684064
-99.0000000000002	0.0	3.3310201249132545	96.39139486467731
-100.00000000000009	0.0	3.6458333333333335	95.86805555555556
-100.99999999999997	0.0	3.3910034602076125	96.159169550173
-101.99999999999987	0.0	2.5052192066805845	97.14683368128044
-103.0000000000002	0.0	2.2530329289428077	97.26169844020798
-104.00000000000009	0.0	2.0658263305322127	97.54901960784314
-104.99999999999999	0.0	1.557632398753894	97.95777085496712
-105.99999999999987	0.0	2.161785216178522	97.41980474198047
-107.0000000000002	0.0	1.9377162629757785	97.88927335640139
-108.0000000000001	0.0	1.3727560718057021	98.20485744456178
-108.99999999999999	0.0	1.671891327063741	98.04946011842563
-109.99999999999987	0.0	1.00974930362117	98.43314763231199
-111.00000000000021	0.0	1.430066271363795	98.0816184164632
-112.0000000000001	0.0	1.533635413035901	98.22237713489021

## Sheet: Ext.Data.Fig.2 (a) N=3
Detuning (mV)	Detection Probability (0,3) (%)	Detection Probability (1,2) (%)	Detection Probability (2,1) (%)	Detection Probability (3,0) (%)
88.00000000000009	99.96594005449592	0.03405994550408719	0.0	0.0
87.00000000000018	100.0	0.0	0.0	0.0
85.99999999999986	99.96612466124661	0.03387533875338753	0.0	0.0
84.99999999999997	99.93236388231315	0.06763611768684477	0.0	0.0
84.00000000000007	99.93222636394442	0.06777363605557439	0.0	0.0
83.00000000000018	99.96598639455783	0.03401360544217687	0.0	0.0
81.99999999999986	99.89858012170384	0.10141987829614604	0.0	0.0
80.99999999999996	99.93215739484395	0.06784260515603799	0.0	0.0
80.00000000000007	99.86426874787921	0.1357312521208008	0.0	0.0
79.00000000000018	99.93213437393959	0.0678656260604004	0.0	0.0
77.99999999999984	99.72936400541272	0.2706359945872801	0.0	0.0
76.99999999999996	99.8303934871099	0.16960651289009498	0.0	0.0
76.00000000000007	99.86426874787921	0.1357312521208008	0.0	0.0
75.00000000000017	99.83079526226734	0.1692047377326565	0.0	0.0
73.99999999999984	99.6614759647935	0.3385240352064997	0.0	0.0
72.99999999999996	99.79667909183327	0.20332090816672313	0.0	0.0
72.00000000000006	99.69594594594594	0.30405405405405406	0.0	0.0
71.00000000000017	99.7624703087886	0.23752969121140144	0.0	0.0
69.99999999999984	99.55962059620596	0.4403794037940379	0.0	0.0
68.99999999999994	99.72742759795571	0.272572402044293	0.0	0.0
68.00000000000006	99.59335818366655	0.40664181633344626	0.0	0.0
67.00000000000017	99.69418960244649	0.3058103975535168	0.0	0.0
65.99999999999983	99.59308240081384	0.40691759918616477	0.0	0.0
64.99999999999994	99.25474254742548	0.7452574525745257	0.0	0.0
64.00000000000006	99.08100748808714	0.9189925119128658	0.0	0.0
63.00000000000017	99.04794287657259	0.9520571234274057	0.0	0.0
61.99999999999983	99.11594695681741	0.8840530431825909	0.0	0.0
60.99999999999994	98.78048780487805	1.2195121951219512	0.0	0.0
60.00000000000006	99.14994899693981	0.8500510030601837	0.0	0.0
59.00000000000016	99.04826648538409	0.9517335146159076	0.0	0.0
57.99999999999983	99.0149456521739	0.9171195652173914	0.06793478260869565	0.0
56.99999999999994	98.67796610169492	1.3220338983050848	0.0	0.0
56.00000000000005	98.6743711760707	1.3256288239293	0.0	0.0
55.000000000000156	98.50391023461408	1.496089765385923	0.0	0.0
53.99999999999983	97.48641304347827	2.5135869565217392	0.0	0.0
52.999999999999936	98.1978918735124	1.8021081264875893	0.0	0.0
52.00000000000004	97.56014910199933	2.3720772619451034	0.06777363605557439	0.0
51.000000000000156	97.52626228397153	2.473737716028465	0.0	0.0
49.99999999999982	97.25144214455378	2.7485578554462164	0.0	0.0
48.99999999999993	97.4915254237288	2.440677966101695	0.06779661016949153	0.0
48.00000000000004	96.15776946616798	3.7402244134648077	0.10200612036722204	0.0
47.000000000000156	95.708446866485	4.257493188010899	0.03405994550408719	0.0
45.999999999999815	95.95375722543352	3.978238694321659	0.06800408024481469	0.0
44.99999999999993	95.38043478260869	4.551630434782608	0.06793478260869565	0.0
44.00000000000004	94.23142178486597	5.632846963013234	0.1357312521208008	0.0
43.00000000000015	93.65241004752207	6.1778682959945685	0.1697216564833673	0.0
41.999999999999815	93.36043360433605	6.605691056910569	0.03387533875338753	0.0
40.99999999999993	92.54490003388682	7.285665875974246	0.16943409013893596	0.0
40.000000000000036	91.42663503896983	8.403930870891223	0.16943409013893596	0.0
39.00000000000014	92.34433480775775	7.519564477713509	0.13610071452875128	0.0
37.999999999999815	90.77340569877883	8.921302578018995	0.30529172320217096	0.0
36.99999999999992	89.71291866028707	9.945317840054683	0.3417634996582365	0.0
36.00000000000003	89.65986394557824	10.034013605442176	0.30612244897959184	0.0
35.00000000000014	89.8535921007831	9.669731018045624	0.4766768811712632	0.0
33.99999999999981	87.74193548387098	11.816638370118845	0.4414261460101867	0.0
32.999999999999915	87.88291354663036	11.708645336963922	0.37440435670524164	0.03403675970047651
32.00000000000003	85.1346743948176	13.944766450733038	0.9205591544493692	0.0
31.00000000000014	85.03562945368171	14.183915846623684	0.7804546996946047	0.0
29.999999999999805	81.84300341296928	17.03071672354949	1.0921501706484642	0.034129692832764506
28.999999999999915	82.38500851788756	16.524701873935264	1.0562180579216354	0.034071550255536626
28.000000000000025	79.7558494404883	18.955578162088845	1.2885723974228551	0.0
27.000000000000135	76.29604365620737	22.032742155525238	1.6371077762619373	0.034106412005457026
25.9999999999998	76.27637848876788	21.238938053097346	2.4166099387338322	0.06807351940095302
24.99999999999991	75.19617877857387	22.41555783009212	2.320027294438758	0.0682360968952576
24.00000000000002	72.41144414168937	25.03405994550409	2.5204359673024523	0.03405994550408719
23.00000000000013	71.3272543059777	25.329280648429588	3.275920297196893	0.06754474839581223
21.999999999999797	67.75844421699078	28.42033435687479	3.718867280791539	0.1023541453428864
20.999999999999908	67.72001359157322	27.387020047570505	4.621134896364254	0.27183146449201495
20.000000000000018	65.82537517053207	29.774897680763985	4.263301500682128	0.1364256480218281
19.000000000000128	66.45161290322581	29.20203735144312	4.142614601018676	0.20373514431239387
17.999999999999794	67.13406292749659	28.317373461012313	4.274965800273598	0.27359781121751026
16.999999999999904	63.7388926862611	31.237183868762813	4.921394395078606	0.10252904989747096
16.000000000000014	60.421625297517856	33.93403604216253	5.2703162189731385	0.37402244134648077
15.000000000000124	58.698630136986296	34.24657534246575	6.609589041095891	0.4452054794520548
13.99999999999979	55.6046195652174	35.39402173913043	8.457880434782608	0.5434782608695652
12.9999999999999	55.83929179434798	35.24004085801838	8.205652025876745	0.7150153217568949
12.00000000000001	53.72777017783857	37.277701778385776	8.41313269493844	0.5813953488372093
11.00000000000012	49.624829467939975	39.5975443383356	10.197817189631651	0.5798090040927694
9.999999999999787	46.61422708618331	41.41586867305062	10.909712722298222	1.0601915184678523
8.999999999999897	45.32423208191126	41.12627986348123	12.389078498293514	1.1604095563139931
8.000000000000007	43.8137321549966	41.91026512576478	13.052345343303875	1.2236573759347382
7.000000000000117	41.067761806981515	42.847364818617386	14.544832306639288	1.5400410677618068
5.999999999999783	40.19270474879559	41.534755677907775	16.10461114934618	2.167928423950447
4.999999999999893	36.655290102389074	44.36860068259386	16.518771331058023	2.457337883959044
4.0000000000000036	34.06367682300582	43.7521396781924	19.753509072235538	2.4306744265662443
3.0000000000001137	32.005494505494504	43.9217032967033	20.947802197802197	3.125
1.9999999999997797	31.331503088538092	44.783802333562114	21.27659574468085	2.608098833218943
0.9999999999998899	30.013736263736263	45.43269230769231	21.90934065934066	2.644230769230769
0.0	28.9700310024113	44.54013089906993	22.63176024801929	3.8580778504994835
-0.9999999999998899	26.236779256226544	44.38758103036506	24.735585124530875	4.640054588877516
-2.000000000000224	23.69146005509642	43.52617079889807	28.305785123966942	4.476584022038567
-3.0000000000001137	24.016563146997928	44.16839199447895	26.259489302967566	5.555555555555555
-4.0000000000000036	22.337125129265768	44.19165804894864	28.05928990003447	5.41192692175112
-4.999999999999893	20.482758620689655	44.06896551724138	29.379310344827587	6.068965517241379
-5.999999999999783	18.08473992421633	44.85015501205649	30.52015156734413	6.544953496383052
-7.000000000000117	17.64300482425913	41.040661612680914	33.49414197105445	7.822191592005513
-8.000000000000007	15.32871972318339	39.61937716262976	35.50173010380623	9.550173010380623
-8.999999999999897	12.482662968099861	39.389736477115115	36.44244105409154	11.685159500693482
-10.000000000000231	12.933425797503467	37.51733703190014	38.41886269070735	11.130374479889044
-11.00000000000012	11.834733893557422	38.06022408963585	37.71008403361344	12.394957983193278
-12.00000000000001	10.801393728222997	36.515679442508706	38.815331010452965	13.867595818815332
-12.9999999999999	10.575916230366492	33.85689354275742	41.29144851657941	14.275741710296685
-13.99999999999979	8.973010865755345	31.72099544339292	43.252716438836316	16.053277252015423
-15.000000000000124	7.939839104582022	32.45890171388597	42.987058412032184	16.614200769499828
-16.000000000000014	7.732497387669801	32.95019157088122	42.07593173110414	17.24137931034483
-16.999999999999904	7.7894736842105265	31.789473684210527	42.24561403508772	18.17543859649123
-17.999999999999794	6.113843991567112	30.498945888966972	44.58889669711876	18.798313422347153
-19.000000000000128	6.203736341205499	28.163553048995414	43.672893902009164	21.95981670778992
-20.000000000000018	5.39593552908199	28.346180798878766	45.409950946040645	20.8479327259986
-20.999999999999908	4.95575221238938	26.123893805309734	45.52212389380531	23.398230088495573
-21.999999999999797	3.9957567185289955	24.929278642149928	45.01414427157002	26.06082036775106
-23.00000000000013	3.620386643233743	23.83128295254833	46.46748681898067	26.080843585237258
-24.00000000000002	2.938053097345133	22.23008849557522	46.93805309734513	27.893805309734514
-24.99999999999991	2.810387762362149	21.309142653859837	45.53539665599431	30.345072927783708
-25.9999999999998	3.2132768361581925	20.40960451977401	44.6680790960452	31.7090395480226
-27.000000000000135	2.6353276353276356	19.337606837606838	42.87749287749288	35.14957264957265
-28.000000000000025	2.5320970042796005	16.36947218259629	44.72182596291013	36.37660485021398
-28.999999999999915	2.1200143729787997	15.235357527847645	43.98131512756019	38.663312971613365
-29.999999999999805	1.2086740135087097	13.828652683967293	44.36544614290793	40.59722715961607
-31.00000000000014	1.2681159420289856	14.601449275362318	42.427536231884055	41.70289855072464
-32.00000000000003	1.309090909090909	13.200000000000001	41.89090909090909	43.6
-32.999999999999915	1.0405453893074992	11.80480803731611	42.518837459634014	44.635809113742376
-33.99999999999981	1.3743218806509945	11.500904159132007	42.67631103074141	44.44846292947558
-35.00000000000014	1.0390541024722322	10.677176639197421	40.84557506270154	47.43819419562881
-36.00000000000003	0.7622504537205083	10.707803992740473	38.91107078039928	49.61887477313975
-36.99999999999992	0.6869125090383225	9.327548806941431	39.515545914678235	50.46999276934201
-37.999999999999815	0.5462490895848506	7.720320466132556	37.58193736343773	54.15149308084487
-39.00000000000014	0.5466472303206997	7.434402332361516	37.79154518950437	54.22740524781341
-40.000000000000036	0.6206644760861628	8.105147864184008	35.63344286235853	55.6407447973713
-40.99999999999993	0.6137184115523465	8.19494584837545	36.64259927797834	54.54873646209386
-41.999999999999815	0.5830903790087464	6.341107871720117	37.427113702623906	55.64868804664723
-43.00000000000015	0.5083514887436456	6.281771968046478	33.769063180827885	59.440813362381995
-44.00000000000004	0.3667033370003667	5.097176384305097	33.25999266593326	61.27612761276128
-44.99999999999993	0.18261504747991236	5.405405405405405	33.71073776479182	60.70124178232287
-45.999999999999815	0.07331378299120235	5.571847507331378	30.828445747800586	63.52639296187683
-47.000000000000156	0.1455604075691412	4.25764192139738	28.711790393013096	66.88500727802038
-48.00000000000004	0.07382798080472498	3.9128829826504243	29.088224437061644	66.9250645994832
-48.99999999999993	0.25697503671071953	3.9647577092511015	27.53303964757709	68.24522760646109
-49.99999999999982	0.11086474501108648	2.8455284552845526	24.648928307464892	72.39467849223948
-51.000000000000156	0.07459903021260723	2.834763148079075	23.871689668034314	73.218948153674
-52.00000000000004	0.22304832713754646	2.193308550185874	23.42007434944238	74.1635687732342
-52.999999999999936	0.0741839762611276	1.5949554896142433	21.58753709198813	76.7433234421365
-53.99999999999983	0.0	1.7293233082706767	21.578947368421055	76.69172932330827
-55.000000000000156	0.07426661715558856	1.4110657259561827	20.720386186409208	77.79428147047902
-56.00000000000005	0.07530120481927711	1.355421686746988	19.691265060240966	78.87801204819277
-56.99999999999994	0.0	1.4771048744460855	19.12850812407681	79.39438700147711
-57.99999999999983	0.0	1.125703564727955	16.360225140712945	82.5140712945591
-59.00000000000016	0.0741839762611276	1.3353115727002967	16.209198813056382	82.3813056379822
-60.00000000000006	0.0	1.0724852071005917	16.235207100591715	82.6923076923077
-60.99999999999994	0.03690036900369004	0.959409594095941	15.055350553505534	83.94833948339483
-61.99999999999983	0.0	0.9734181954324224	14.601272931486333	84.42530887308124
-63.00000000000017	0.037064492216456635	0.6671608598962194	13.713862120088955	85.58191252779837
-64.00000000000006	0.0	0.5688282138794084	12.476298824421692	86.9548729616989
-64.99999999999994	0.0	0.18719580681392736	11.90565331336578	87.90715087982029
-65.99999999999983	0.0	0.5662514156285391	11.098527746319366	88.3352208380521
-67.00000000000017	0.0	0.45454545454545453	11.666666666666666	87.87878787878788
-68.00000000000006	0.0	0.3015454202789295	8.669430833019224	91.02902374670184
-68.99999999999994	0.0	0.11342155009451795	8.468809073724008	91.41776937618148
-69.99999999999984	0.0	0.37467216185837393	8.954664668415138	90.67066316972648
-71.00000000000017	0.0	0.07434944237918216	5.947955390334572	93.97769516728624
-72.00000000000006	0.0	0.18811136192626035	5.981941309255079	93.82994732881866
-72.99999999999996	0.0	0.18860807242549982	6.035458317615994	93.7759336099585
-73.99999999999984	0.0	0.07555723460521345	5.402342274272762	94.52210049112203
-75.00000000000017	0.0	0.15048908954100826	6.245297215951844	93.60421369450714
-76.00000000000007	0.0	0.03773584905660377	6.113207547169811	93.84905660377359
-76.99999999999996	0.0	0.11194029850746269	5.3731343283582085	94.51492537313433
-77.99999999999984	0.0	0.1135933358576297	5.07383566830746	94.8125709958349
-79.00000000000018	0.0	0.0380517503805175	3.6149162861491626	96.34703196347031
-80.00000000000007	0.0	0.0	3.9622641509433962	96.0377358490566
-80.99999999999996	0.0	0.07535795026375283	4.370761115297664	95.55388093443858
-81.99999999999986	0.0	0.03741114852225963	3.254769921436588	96.70781893004116
-83.00000000000018	0.0	0.07648183556405354	2.791586998087954	97.131931166348
-84.00000000000007	0.0	0.07590132827324478	2.2770398481973433	97.6470588235294
-84.99999999999997	0.0	0.03844675124951942	2.422145328719723	97.53940792003077
-85.99999999999986	0.0	0.03800836183960471	1.8244013683010263	98.13759026985936
-87.00000000000018	0.0	0.0	1.7110266159695817	98.28897338403041
-88.00000000000009	0.0	0.037778617302606725	1.6244805440120893	98.3377408386853
-88.99999999999997	0.0	0.03831417624521073	1.264367816091954	98.69731800766284
-89.99999999999986	0.0	0.0	1.7424242424242427	98.25757575757575
-91.0000000000002	0.0	0.0	1.4503532911863146	98.54964670881368
-92.00000000000009	0.0	0.0	1.4639639639639639	98.53603603603604
-92.99999999999997	0.0	0.0	1.099734546833523	98.90026545316648
-93.99999999999986	0.0	0.0	1.204365826119684	98.79563417388032
-95.0000000000002	0.0	0.0	1.21765601217656	98.78234398782344
-96.00000000000009	0.0	0.0	1.0281797410510283	98.97182025894897
-96.99999999999997	0.0	0.0	1.1320754716981132	98.86792452830188
-97.99999999999986	0.0	0.0	0.7888805409466567	99.21111945905335
-99.0000000000002	0.0	0.0	0.6960556844547563	99.30394431554525
-100.00000000000009	0.0	0.0	0.672645739910314	99.32735426008968
-100.99999999999997	0.0	0.0	0.3750937734433608	99.62490622655665
-101.99999999999987	0.0	0.0	0.718336483931947	99.28166351606805
-103.0000000000002	0.0	0.0	0.4963726613211149	99.5036273386789
-104.00000000000009	0.0	0.0	0.26445032111824707	99.73554967888175
-104.99999999999999	0.0	0.0	0.26943802925327176	99.73056197074672
-105.99999999999987	0.0	0.0	0.30452988199467074	99.69547011800532
-107.0000000000002	0.0	0.0	0.3020007550018875	99.69799924499812
-108.0000000000001	0.0	0.0	0.26465028355387527	99.73534971644612
-108.99999999999999	0.0	0.0	0.18925056775170326	99.81074943224829
-109.99999999999987	0.0	0.0	0.15174506828528073	99.84825493171472
-111.00000000000021	0.0	0.0	0.2658564375237372	99.73414356247626
-112.0000000000001	0.0	0.0	0.11363636363636363	99.88636363636364

## Sheet: Ext.Data.Fig.2 (g) N=3
Detuning (mV)	Detection Probability (0,3) (%)	Detection Probability (1,2) (%)	Detection Probability (2,1) (%)	Detection Probability (3,0) (%)
88.00000000000009	98.41942945258289	1.5805705474171163	0.0	0.0
87.00000000000018	97.98058252427184	2.0194174757281553	0.0	0.0
85.99999999999986	97.89835689721055	2.1016431027894535	0.0	0.0
84.99999999999997	98.30834294502114	1.6916570549788543	0.0	0.0
84.00000000000007	97.93261868300152	2.0673813169984685	0.0	0.0
83.00000000000018	98.53168469860897	1.4683153013910355	0.0	0.0
81.99999999999986	97.87480680061825	2.125193199381762	0.0	0.0
80.99999999999996	97.87637466818354	2.123625331816458	0.0	0.0
80.00000000000007	97.3404255319149	2.6595744680851063	0.0	0.0
79.00000000000018	97.53974261922785	2.460257380772142	0.0	0.0
77.99999999999984	96.90603514132926	3.0939648586707413	0.0	0.0
76.99999999999996	97.74011299435028	2.2598870056497176	0.0	0.0
76.00000000000007	96.5293668954996	3.470633104500381	0.0	0.0
75.00000000000017	96.43678160919539	3.524904214559387	0.03831417624521073	0.0
73.99999999999984	96.28657164291073	3.7134283570892728	0.0	0.0
72.99999999999996	95.16190476190476	4.838095238095238	0.0	0.0
72.00000000000006	95.98332701780977	4.016672982190224	0.0	0.0
71.00000000000017	94.66666666666667	5.333333333333334	0.0	0.0
69.99999999999984	94.8340874811463	5.165912518853695	0.0	0.0
68.99999999999994	93.95437262357414	6.0456273764258555	0.0	0.0
68.00000000000006	93.19470699432893	6.767485822306238	0.03780718336483932	0.0
67.00000000000017	93.7738731856379	6.187929717341483	0.03819709702062643	0.0
65.99999999999983	93.52027283061766	6.4797271693823415	0.0	0.0
64.99999999999994	93.37598795634175	6.6240120436582615	0.0	0.0
64.00000000000006	92.30185817216534	7.698141827834661	0.0	0.0
63.00000000000017	91.53520584840324	8.426317814544056	0.038476337052712584	0.0
61.99999999999983	91.17089806744978	8.791208791208792	0.037893141341417205	0.0
60.99999999999994	89.80674497915876	10.079575596816976	0.11367942402425162	0.0
60.00000000000006	89.8292220113852	10.018975332068312	0.15180265654648956	0.0
59.00000000000016	89.09774436090225	10.864661654135338	0.03759398496240602	0.0
57.99999999999983	88.17005545286506	11.608133086876157	0.22181146025878	0.0
56.99999999999994	88.48646587876478	11.361036980556614	0.15249714067861228	0.0
56.00000000000005	87.57973733583489	12.27016885553471	0.150093808630394	0.0
55.000000000000156	87.33409177095184	12.590064467197573	0.07584376185058779	0.0
53.99999999999983	85.15479298769117	14.770607982096232	0.07459903021260723	0.0
52.999999999999936	83.71226239284383	16.250465896384643	0.03727171077152441	0.0
52.00000000000004	84.43952802359883	15.523598820058998	0.03687315634218289	0.0
51.000000000000156	81.83864915572234	18.048780487804876	0.1125703564727955	0.0
49.99999999999982	79.53610175832398	20.35166479610924	0.11223344556677892	0.0
48.99999999999993	80.19047619047619	19.77142857142857	0.0380952380952381	0.0
48.00000000000004	79.08887229275578	20.724421209858104	0.18670649738610903	0.0
47.000000000000156	77.50657153586181	22.343221930153963	0.1502065339842283	0.0
45.999999999999815	75.78628268283441	23.98635846911709	0.22735884804850323	0.0
44.99999999999993	75.62264150943396	24.07547169811321	0.3018867924528302	0.0
44.00000000000004	73.43460540941089	26.12078547610226	0.444609114486847	0.0
43.00000000000015	73.30316742081448	26.055806938159883	0.641025641025641	0.0
41.999999999999815	70.46979865771812	29.269202087994035	0.2609992542878449	0.0
40.99999999999993	68.71698113207547	30.603773584905657	0.6792452830188679	0.0
40.000000000000036	68.24224519940915	30.98227474150665	0.775480059084195	0.0
39.00000000000014	65.02998500749625	34.10794602698651	0.8620689655172413	0.0
37.999999999999815	65.32347504621072	33.97412199630314	0.7024029574861368	0.0
36.99999999999992	64.43860307923394	34.547502816372514	1.0138941043935412	0.0
36.00000000000003	63.09077269317329	35.783945986496626	1.1252813203300824	0.0
35.00000000000014	60.015060240963855	38.78012048192771	1.2048192771084338	0.0
33.99999999999981	59.947839046199704	38.561847988077496	1.4903129657228018	0.0
32.999999999999915	55.734030631303696	42.547627941725814	1.7183414269704895	0.0
32.00000000000003	56.91847419596111	41.51084517576664	1.5706806282722512	0.0
31.00000000000014	55.642167780252414	42.761692650334076	1.5961395694135114	0.0
29.999999999999805	54.43743037504641	44.151503898997404	1.4110657259561827	0.0
28.999999999999915	52.2365988909427	45.10166358595194	2.6617375231053604	0.0
28.000000000000025	48.93457943925233	48.48598130841121	2.5794392523364484	0.0
27.000000000000135	49.83400959055699	47.87901143489488	2.250092216894135	0.03688675765400221
25.9999999999998	46.69881305637983	50.29673590504451	3.0044510385756675	0.0
24.99999999999991	46.191007060572275	50.50167224080268	3.3073206986250465	0.0
24.00000000000002	43.54120267260579	52.70972531551597	3.749072011878248	0.0
23.00000000000013	43.04364043267437	53.114509511376355	3.8418500559492723	0.0
21.999999999999797	41.440772372818415	53.47196435202377	5.087263275157817	0.0
20.999999999999908	39.61840628507295	55.66778900112234	4.676393565282455	0.03741114852225963
20.000000000000018	37.366678926075764	56.7488047076131	5.884516366311144	0.0
19.000000000000128	36.166298749080205	58.646063281824865	5.187637969094923	0.0
17.999999999999794	34.638109305760715	59.5642540620384	5.760709010339734	0.03692762186115214
16.999999999999904	33.03337082864642	60.32995875515561	6.636670416197974	0.0
16.000000000000014	31.420052180395082	61.237420797614604	7.34252702199031	0.0
15.000000000000124	31.06904231625835	61.098737936154414	7.795100222717149	0.03711952487008166
13.99999999999979	28.18348623853211	62.825688073394495	8.954128440366972	0.03669724770642202
12.9999999999999	27.685492801771872	64.85788113695091	7.3827980804725	0.07382798080472498
12.00000000000001	26.189597934341574	63.961637772039836	9.81187753596459	0.03688675765400221
11.00000000000012	27.242647058823525	61.911764705882355	10.845588235294118	0.0
9.999999999999787	24.60463405663847	63.883780801765354	11.47480691430673	0.03677822728944465
8.999999999999897	23.368964246221893	63.87762624401032	12.679690379653518	0.07371913011426465
8.000000000000007	22.85607755406413	65.28709917971663	11.74496644295302	0.11185682326621924
7.000000000000117	21.6156399852453	65.36333456289192	12.873478421246773	0.14754703061600885
5.999999999999783	18.865826538176428	66.34544106745737	14.677538917716829	0.1111934766493699
4.999999999999893	19.36319881525361	64.53165494261384	15.920029618659756	0.18511662347278787
4.0000000000000036	16.550202280250094	66.60536962118427	16.550202280250094	0.2942258183155572
3.0000000000001137	14.979606970708195	67.74193548387096	17.093066370040784	0.18539117538005193
1.9999999999997797	15.136935603256847	63.98963730569949	20.68837897853442	0.1850481125092524
0.9999999999998899	14.291017074981442	64.43949517446177	20.97253155159614	0.2969561989606533
0.0	13.794392523364484	64.22429906542057	21.831775700934582	0.14953271028037382
-0.9999999999998899	12.116734392316216	65.09050609530847	22.460288141854452	0.33247137052087183
-2.000000000000224	12.289068231841526	63.53631694790902	23.84446074834923	0.3301540719002201
-3.0000000000001137	10.946745562130179	62.721893491124256	25.7396449704142	0.591715976331361
-4.0000000000000036	10.288675055514434	61.6580310880829	27.387120651369358	0.6661732050333087
-4.999999999999893	9.705113848450916	61.92609182530795	28.03284807764091	0.33594624860022393
-5.999999999999783	9.101040118870728	60.77265973254086	29.680534918276376	0.44576523031203563
-7.000000000000117	7.592592592592593	60.48148148148148	31.25925925925926	0.6666666666666667
-8.000000000000007	7.789787551248602	59.895639209839736	31.718225866567273	0.5963473723443906
-8.999999999999897	6.863468634686347	56.93726937269372	35.42435424354243	0.7749077490774908
-10.000000000000231	6.4575645756457565	56.64206642066421	36.01476014760148	0.8856088560885609
-11.00000000000012	6.087936865839909	53.70161593385945	39.04547162720782	1.1649755730928222
-12.00000000000001	5.287009063444108	55.702416918429	38.10422960725076	0.906344410876133
-12.9999999999999	5.290611028315946	51.751117734724296	41.65424739195231	1.3040238450074515
-13.99999999999979	4.848260547742413	50.51813471502591	43.486306439674316	1.147298297557365
-15.000000000000124	3.973264017823988	53.58336427775715	41.10657259561827	1.3367991088005942
-16.000000000000014	4.023845007451564	49.40387481371088	44.746646795827125	1.825633383010432
-16.999999999999904	3.514018691588785	49.30841121495327	45.271028037383175	1.9065420560747663
-17.999999999999794	3.261675315048184	47.55374351371386	47.257227575982206	1.927353595255745
-19.000000000000128	1.92806822395254	45.56915090841676	49.68483500185391	2.817945865776789
-20.000000000000018	2.551594746716698	42.4390243902439	52.570356472795496	2.4390243902439024
-20.999999999999908	2.078693392724573	43.02152932442465	51.930215293244245	2.969561989606533
-21.999999999999797	1.57244477723699	40.321976787719954	54.96068888056907	3.14488955447398
-23.00000000000013	1.5151515151515151	41.28787878787879	54.166666666666664	3.0303030303030303
-24.00000000000002	1.366223908918406	38.21631878557874	56.470588235294116	3.9468690702087286
-24.99999999999991	1.3925479864508845	37.711704930372605	56.417011667293934	4.478735415882575
-25.9999999999998	1.6803584764749813	36.8185212845407	57.356235997012696	4.144884241971621
-27.000000000000135	1.3318534961154271	34.62819089900111	59.41546429892712	4.624491305956345
-28.000000000000025	0.9104704097116844	31.031866464339906	61.57056145675266	6.487101669195751
-28.999999999999915	0.9690644800596347	31.121878494222884	60.97651882221394	6.932538203503541
-29.999999999999805	0.6398193451260821	30.93714715844938	61.83665788483251	6.586375611592022
-31.00000000000014	0.7243614182234084	28.250095310712926	64.16317194052613	6.8623713305375516
-32.00000000000003	0.7607455306200076	27.462913655382277	64.13084823126664	7.645492582731077
-32.999999999999915	0.4479283314669653	25.15864128406122	67.11459499813364	7.278835386338185
-33.99999999999981	0.2661596958174905	25.741444866920155	65.17110266159696	8.821292775665398
-35.00000000000014	0.3435114503816794	24.00763358778626	65.72519083969466	9.923664122137405
-36.00000000000003	0.3424657534246575	21.080669710806696	67.12328767123287	11.453576864535767
-36.99999999999992	0.3800836183960471	21.588749524895476	67.46484226529836	10.56632459141011
-37.999999999999815	0.15128593040847202	20.461422087745838	67.62481089258698	11.7624810892587
-39.00000000000014	0.6407840180927252	17.678100263852244	68.71466264606106	12.96645307199397
-40.000000000000036	0.26109660574412535	18.910854158895933	67.17642670645282	13.651622528907122
-40.99999999999993	0.11385199240986717	17.76091081593928	68.80455407969639	13.320683111954459
-41.999999999999815	0.22438294689603588	16.417352281226627	66.9035153328347	16.454749439042633
-43.00000000000015	0.1523809523809524	14.20952380952381	68.76190476190476	16.876190476190477
-44.00000000000004	0.1156515034695451	13.299922898997687	67.30917501927524	19.275250578257516
-44.99999999999993	0.11556240369799693	13.443759630200308	68.45146379044684	17.98921417565485
-45.999999999999815	0.07624857033930614	12.352268394967595	66.56500190621426	21.00648112847884
-47.000000000000156	0.1511144692104269	10.578012844729882	68.0015111446921	21.269361541367584
-48.00000000000004	0.0388651379712398	11.426350563544501	66.65371162067625	21.881072677808007
-48.99999999999993	0.1519179642992784	10.102544625902013	66.84390429168249	22.90163311811622
-49.99999999999982	0.03862495171881035	9.231363460795675	64.61954422556971	26.110467361915795
-51.000000000000156	0.0	8.824648155192088	64.77748193229364	26.397869912514267
-52.00000000000004	0.07601672367920942	7.791714177118966	63.740022805017105	28.39224629418472
-52.999999999999936	0.0	7.956740054074933	63.22904596369254	28.814213982232523
-53.99999999999983	0.03825554705432287	6.541698546289212	60.520275439938786	32.899770466717676
-55.000000000000156	0.0	6.365740740740741	60.763888888888886	32.870370370370374
-56.00000000000005	0.0	5.8245083207261725	59.49319213313162	34.68229954614221
-56.99999999999994	0.038476337052712584	5.7329742208541745	58.445555983070406	35.7829934590227
-57.99999999999983	0.03927729772191674	4.988216810683425	57.227022780832684	37.74548311076198
-59.00000000000016	0.0	3.880138301959278	54.89819439108721	41.22166730695351
-60.00000000000006	0.0	4.157043879907621	55.77367205542725	40.069284064665126
-60.99999999999994	0.0	3.979711275848615	52.98478345688646	43.035505267264924
-61.99999999999983	0.0	3.2457496136012365	51.35239567233385	45.40185471406492
-63.00000000000017	0.0	3.5115099492781896	50.526726492391724	45.961763558330084
-64.00000000000006	0.0	3.1640625	47.6171875	49.21875
-64.99999999999994	0.0	2.2328548644338118	47.248803827751196	50.51834130781499
-65.99999999999983	0.0	2.5811497849041847	47.43840438013297	49.98044583496284
-67.00000000000017	0.0	2.530644523527086	47.41004349545275	50.05931198102017
-68.00000000000006	0.0	2.000784621420165	44.33111023930954	53.6681051392703
-68.99999999999994	0.0	1.5891934843067144	40.802542709574894	57.6082638061184
-69.99999999999984	0.0	2.131018153117601	39.226519337016576	58.64246250986582
-71.00000000000017	0.0	1.4156508061344868	40.54266614235155	58.04168305151396
-72.00000000000006	0.0	0.9960159362549801	36.81274900398407	62.19123505976095
-72.99999999999996	0.0	1.3449367088607596	34.335443037974684	64.31962025316456
-73.99999999999984	0.0	1.4342629482071714	34.38247011952191	64.18326693227093
-75.00000000000017	0.0	0.7527733755942948	33.003169572107765	66.24405705229795
-76.00000000000007	0.0	1.120896717373899	28.662930344275424	70.21617293835068
-76.99999999999996	0.0	1.072279586973789	29.94440031771247	68.98332009531374
-77.99999999999984	0.0	0.6821829855537721	28.6115569823435	70.70626003210273
-79.00000000000018	0.0	1.0092854259184496	26.766249495357286	72.22446507872426
-80.00000000000007	0.0	0.7551669316375199	27.742448330683622	71.50238473767885
-80.99999999999996	0.0	0.5620232838217584	25.812926535527904	73.62505018065035
-81.99999999999986	0.0	0.5964214711729622	24.45328031809145	74.95029821073558
-83.00000000000018	0.0	0.5573248407643312	22.173566878980893	77.26910828025477
-84.00000000000007	0.0	0.40257648953301123	21.175523349436393	78.4219001610306
-84.99999999999997	0.0	0.36101083032490977	21.660649819494584	77.9783393501805
-85.99999999999986	0.0	0.2390438247011952	20.0	79.7609561752988
-87.00000000000018	0.0	0.28135048231511256	18.810289389067524	80.90836012861736
-88.00000000000009	0.0	0.12053033346725592	18.762555243069507	81.11691442346324
-88.99999999999997	0.0	0.08149959250203749	16.055419722901384	83.86308068459658
-89.99999999999986	0.0	0.3252032520325203	16.54471544715447	83.130081300813
-91.0000000000002	0.0	0.2824858757062147	14.447134786117838	85.27037933817596
-92.00000000000009	0.0	0.24529844644317253	14.227309893704007	85.52739165985282
-92.99999999999997	0.0	0.12264922322158626	13.73671300081766	86.14063777596076
-93.99999999999986	0.0	0.08032128514056225	14.417670682730924	85.50200803212851
-95.0000000000002	0.0	0.08166598611678236	12.372396896692528	87.54593711719069
-96.00000000000009	0.0	0.12048192771084339	11.927710843373495	87.95180722891565
-96.99999999999997	0.0	0.16025641025641024	11.338141025641026	88.50160256410257
-97.99999999999986	0.0	0.08103727714748785	10.85899513776337	89.05996758508914
-99.0000000000002	0.0	0.04079967360261118	10.567115463076297	89.3920848633211
-100.00000000000009	0.0	0.0	9.45010183299389	90.54989816700612
-100.99999999999997	0.0	0.08064516129032258	7.943548387096774	91.97580645161291
-101.99999999999987	0.0	0.0	8.475957620211899	91.52404237978811
-103.0000000000002	0.0	0.08120178643930166	7.673568818514006	92.24522939504669
-104.00000000000009	0.0	0.04020908725371934	6.996381182147165	92.96340973059911
-104.99999999999999	0.0	0.0	7.0988920804267535	92.90110791957325
-105.99999999999987	0.0	0.0	6.0940695296523515	93.90593047034764
-107.0000000000002	0.0	0.0407000407000407	5.77940577940578	94.17989417989418
-108.0000000000001	0.0	0.08058017727639001	5.640612409347301	94.27880741337631
-108.99999999999999	0.0	0.04048582995951417	4.777327935222672	95.1821862348178
-109.99999999999987	0.0	0.0	3.700724054706356	96.29927594529364
-111.00000000000021	0.0	0.0	3.982300884955752	96.01769911504425
-112.0000000000001	0.0	0.0	4.280472890338361	95.71952710966164

## Sheet: Ext.Data.Fig.2 (c) N=5
Detuning (mV)	Detection Probability (0,5) (%)	Detection Probability (1,4) (%)	Detection Probability (2,3) (%)	Detection Probability (3,2) (%)	Detection Probability (4,1) (%)	Detection Probability (5,0) (%)
110.0000000000001	99.9188750676041	0.08112493239588967	0.0	0.0	0.0	0.0
108.79999999999978	99.80689655172414	0.19310344827586207	0.0	0.0	0.0	0.0
107.59999999999992	99.88726042841037	0.11273957158962795	0.0	0.0	0.0	0.0
106.40000000000005	99.83160258209374	0.16839741790625876	0.0	0.0	0.0	0.0
105.20000000000019	99.91518235793045	0.08481764206955046	0.0	0.0	0.0	0.0
103.99999999999987	99.86114968064427	0.13885031935573452	0.0	0.0	0.0	0.0
102.8	99.97178329571106	0.02821670428893905	0.0	0.0	0.0	0.0
101.60000000000014	99.83291562238931	0.1670843776106934	0.0	0.0	0.0	0.0
100.39999999999982	99.88668555240793	0.11331444759206798	0.0	0.0	0.0	0.0
99.19999999999996	99.91554054054053	0.08445945945945946	0.0	0.0	0.0	0.0
98.00000000000009	99.71775331639853	0.28224668360146765	0.0	0.0	0.0	0.0
96.79999999999977	99.74388161639158	0.2561183836084235	0.0	0.0	0.0	0.0
95.59999999999991	99.74874371859298	0.25125628140703515	0.0	0.0	0.0	0.0
94.40000000000003	99.8059866962306	0.19401330376940135	0.0	0.0	0.0	0.0
93.20000000000017	99.72360420121615	0.2763957987838585	0.0	0.0	0.0	0.0
91.99999999999986	99.74986103390773	0.2501389660922735	0.0	0.0	0.0	0.0
90.8	99.85859728506787	0.1414027149321267	0.0	0.0	0.0	0.0
89.60000000000012	99.8015310462149	0.1984689537850865	0.0	0.0	0.0	0.0
88.3999999999998	99.66657404834677	0.333425951653237	0.0	0.0	0.0	0.0
87.19999999999995	99.6054114994363	0.3945885005636978	0.0	0.0	0.0	0.0
86.00000000000007	99.85982618446873	0.14017381553125877	0.0	0.0	0.0	0.0
84.79999999999998	99.8030388294879	0.19696117051209902	0.0	0.0	0.0	0.0
83.5999999999999	99.66348850252383	0.33651149747616377	0.0	0.0	0.0	0.0
82.40000000000003	99.65635738831615	0.3436426116838488	0.0	0.0	0.0	0.0
81.20000000000016	99.71949509116409	0.2805049088359046	0.0	0.0	0.0	0.0
79.99999999999984	99.63047185901081	0.3695281409891984	0.0	0.0	0.0	0.0
78.79999999999998	99.60893854748603	0.3910614525139665	0.0	0.0	0.0	0.0
77.60000000000011	99.49523275378576	0.5047672462142456	0.0	0.0	0.0	0.0
76.3999999999998	99.43019943019942	0.5698005698005698	0.0	0.0	0.0	0.0
75.19999999999993	99.2178447276941	0.7821552723059096	0.0	0.0	0.0	0.0
74.00000000000007	99.42808121246783	0.5719187875321705	0.0	0.0	0.0	0.0
72.8000000000002	99.32394366197184	0.676056338028169	0.0	0.0	0.0	0.0
71.59999999999988	99.03051040775591	0.9694895922440833	0.0	0.0	0.0	0.0
70.40000000000002	99.23382519863792	0.7661748013620885	0.0	0.0	0.0	0.0
69.20000000000014	99.01269393511988	0.9590973201692524	0.028208744710860365	0.0	0.0	0.0
67.99999999999984	98.99046550757151	1.0095344924284912	0.0	0.0	0.0	0.0
66.79999999999997	99.16738443870227	0.8326155612977318	0.0	0.0	0.0	0.0
65.60000000000011	98.92198581560284	1.049645390070922	0.028368794326241134	0.0	0.0	0.0
64.39999999999979	98.53521126760563	1.4647887323943662	0.0	0.0	0.0	0.0
63.199999999999925	98.64940911648846	1.3505908835115363	0.0	0.0	0.0	0.0
62.00000000000006	98.34918858421936	1.650811415780638	0.0	0.0	0.0	0.0
60.80000000000019	97.85419532324622	2.090784044016506	0.055020632737276476	0.0	0.0	0.0
59.59999999999987	98.17927170868347	1.8207282913165268	0.0	0.0	0.0	0.0
58.400000000000006	97.58728356514335	2.355946636389441	0.05676979846721544	0.0	0.0	0.0
57.20000000000014	97.94215795328142	2.0022246941045605	0.05561735261401557	0.0	0.0	0.0
55.99999999999983	97.61044734648513	2.389552653514865	0.0	0.0	0.0	0.0
54.79999999999996	96.45669291338582	3.543307086614173	0.0	0.0	0.0	0.0
53.600000000000094	96.60441426146011	3.3672891907187323	0.028296547821165818	0.0	0.0	0.0
52.39999999999978	96.51196310175844	3.488036898241568	0.0	0.0	0.0	0.0
51.19999999999991	96.1257720381808	3.6777091521617065	0.19651880965749577	0.0	0.0	0.0
50.00000000000004	95.04155918601317	4.786471768415019	0.17196904557179707	0.0	0.0	0.0
48.800000000000175	94.41293250141804	5.53034600113443	0.05672149744753262	0.0	0.0	0.0
47.599999999999866	94.08385985066055	5.887421022400919	0.02871912693854107	0.0	0.0	0.0
46.4	92.94761082325849	6.90846286701209	0.14392630972941853	0.0	0.0	0.0
45.20000000000013	91.53132250580046	8.149651972157773	0.3190255220417633	0.0	0.0	0.0
43.999999999999815	91.60479725870931	8.166761850371216	0.2284408909194746	0.0	0.0	0.0
42.79999999999995	90.45714285714286	9.257142857142856	0.2571428571428571	0.028571428571428574	0.0	0.0
41.60000000000008	88.6441647597254	10.66933638443936	0.6864988558352403	0.0	0.0	0.0
40.39999999999999	86.62824207492795	12.82420749279539	0.5187319884726225	0.028818443804034585	0.0	0.0
39.1999999999999	86.79026651216685	12.543453070683661	0.6662804171494786	0.0	0.0	0.0
38.000000000000036	87.33599543639475	12.179121505989732	0.48488305761551626	0.0	0.0	0.0
36.80000000000017	84.82679645004293	14.428857715430862	0.6870884626395649	0.057257371886630395	0.0	0.0
35.59999999999985	83.72024684102263	15.19247722597708	1.0285042609462238	0.05877167205406994	0.0	0.0
34.399999999999984	81.38654238275561	17.244392659481502	1.3690649577628895	0.0	0.0	0.0
33.20000000000012	81.55283129013426	16.783420899007588	1.5761821366024518	0.05837711617046118	0.02918855808523059	0.0
31.999999999999808	78.51070067428907	19.554382878921135	1.8469656992084433	0.08795074758135445	0.0	0.0
30.79999999999994	76.36044470450555	21.240491515506143	2.3112931538911643	0.08777062609713282	0.0	0.0
29.600000000000072	73.30026262036768	23.08141231397724	3.3848847388386347	0.20426028596440038	0.02918004085205719	0.0
28.400000000000205	69.48370349004904	27.285837900201905	2.999711566195558	0.23074704355350445	0.0	0.0
27.19999999999989	68.10888252148996	27.134670487106018	4.326647564469914	0.42979942693409745	0.0	0.0
26.00000000000002	64.91384432560903	29.471182412358882	5.317884729649435	0.23767082590612004	0.05941770647653001	0.0
24.800000000000153	62.34604105571847	30.879765395894427	6.187683284457478	0.5865102639296188	0.0	0.0
23.599999999999845	59.34769947582994	32.09085614443797	7.8334304018637155	0.7280139778683751	0.0	0.0
22.399999999999977	55.91211332755132	34.95229835212489	8.210465452442902	0.8383925990170569	0.08673026886383348	0.0
21.20000000000011	55.04424778761062	35.07374631268437	8.761061946902656	1.0914454277286136	0.029498525073746312	0.0
19.999999999999794	52.82685512367491	36.66077738515901	9.393404004711424	1.1189634864546525	0.0	0.0
18.799999999999926	51.23529411764706	36.58823529411765	10.794117647058824	1.352941176470588	0.02941176470588235	0.0
17.60000000000006	49.419953596287705	38.10904872389791	10.46983758700696	1.8271461716937356	0.17401392111368907	0.0
16.40000000000019	48.79465582340982	36.47981411559687	12.866686029625326	1.7426662794074934	0.11617775196049956	0.0
15.19999999999988	46.779364616729815	37.3943456718158	13.232293791897407	2.506557854852813	0.08743806470416789	0.0
14.000000000000012	41.46054181389871	40.01766784452297	15.371024734982333	2.8268551236749118	0.32391048292108365	0.0
12.800000000000145	37.26525821596244	40.962441314553985	17.429577464788732	4.049295774647888	0.2934272300469483	0.0
11.599999999999833	35.346623028860456	41.088961618565904	19.45849449568581	3.4513537637607854	0.6248140434394526	0.02975304968759298
10.399999999999965	33.6280661722761	40.73017683970336	20.422133485453507	4.5921277809469485	0.5704506560182544	0.057045065601825436
9.200000000000097	29.63940193491645	40.369393139841684	22.74992670771035	6.33245382585752	0.8795074758135445	0.02931691586045148
7.999999999999785	25.162625665286814	41.83914843287995	23.684210526315788	8.219988172678889	1.0644589000591367	0.029568302779420463
6.799999999999917	23.65717640152627	39.360140886410335	26.562958614616967	8.922805987672438	1.3501614323451716	0.146756677428823
5.600000000000049	21.003226752713406	40.099735992959815	28.131416837782343	9.298914637723673	1.4080375476679377	0.05866823115283074
4.4000000000001815	17.788319003854134	38.65994663504299	28.994959976282242	11.977468129261785	2.3717758671805518	0.20753038837829826
3.1999999999998696	15.467950647005718	37.857357809208544	30.514595245260306	13.361420403250074	2.648209449292808	0.15046644598254588
2.0000000000000018	15.038033937975422	33.879461673493275	32.82621416032768	14.599180807489759	3.364540667056758	0.29256875365710944
0.8000000000001339	13.298028832009415	34.215945866431305	32.18593704030597	16.26949102677258	3.824654310091203	0.20594292438952633
-0.400000000000178	11.11111111111111	30.33740546829552	34.933100639906925	17.713787085514834	5.293775450843514	0.6108202443280977
-1.6000000000000458	11.30762539866628	31.632357204986956	33.371991881704844	18.26616410553784	4.957958828645984	0.4639025804581038
-2.7999999999999137	8.644168146832445	30.19538188277087	34.54706927175843	20.219064535227947	5.595026642984014	0.7992895204262878
-4.0000000000000036	8.380053113012687	27.854824431985836	34.52345824727058	21.717320743582178	6.75715550309826	0.7671879610504574
-5.200000000000093	7.4052132701421804	25.681279620853083	35.63388625592417	23.015402843601894	7.434834123222749	0.8293838862559242
-6.399999999999961	6.973293768545995	23.323442136498514	33.145400593471805	25.489614243323444	9.495548961424333	1.5727002967359052
-7.599999999999829	5.294117647058823	21.294117647058826	33.1764705882353	26.794117647058822	11.76470588235294	1.6764705882352942
-8.800000000000141	4.319717895974141	19.27710843373494	33.14722303849544	28.827505142521304	11.783720246841023	2.6447252424331475
-10.000000000000009	3.3139534883720927	16.453488372093023	31.453488372093023	30.465116279069765	15.261627906976743	3.0523255813953485
-11.199999999999877	2.7769571639586412	15.598227474150663	30.339734121122603	32.28951255539143	15.775480059084195	3.2200886262924664
-12.400000000000189	2.6143790849673203	14.795008912655971	29.88710635769459	32.56090314913844	16.547831253713607	3.594771241830065
-13.600000000000056	2.063397129186603	11.602870813397129	29.964114832535888	33.791866028708135	18.54066985645933	4.037081339712919
-14.799999999999924	1.0125074449076832	10.601548540798095	29.749851101846335	33.26384752829065	20.607504466944608	4.7647409172126265
-16.000000000000014	1.7276720351390922	10.395314787701318	27.232796486090777	33.9385065885798	21.112737920937043	5.592972181551977
-17.200000000000102	1.0740203193033382	9.288824383164005	26.095791001451378	34.77503628447025	23.39622641509434	5.370101596516691
-18.39999999999997	0.9849362688296639	8.198146002317497	25.78215527230591	34.35689455388181	23.69640787949015	6.981460023174971
-19.599999999999838	0.8680555555555556	7.262731481481481	23.72685185185185	35.50347222222222	25.60763888888889	7.03125
-20.800000000000153	0.6152944623498389	6.240843832405509	22.41429827131556	35.71637855259303	26.867858189276294	8.145326692059772
-22.00000000000002	0.4482964734010759	4.602510460251046	19.784817692767483	35.32576210400478	29.647340107591152	10.191273161984459
-23.19999999999989	0.3795620437956204	4.6131386861313874	18.686131386861312	33.63503649635036	31.416058394160583	11.27007299270073
-24.400000000000198	0.31828703703703703	3.732638888888889	16.34837962962963	33.883101851851855	32.754629629629626	12.962962962962962
-25.600000000000065	0.3739930955120829	3.711162255466053	15.621403912543153	31.990794016110474	34.810126582278485	13.492520138089759
-26.799999999999933	0.3551346552234389	2.722699023379698	13.110387688665284	30.334418467002074	37.34832790766499	16.129032258064516
-27.9999999999998	0.34954849985435477	2.5924847072531314	12.438100786484124	31.197203612001168	35.683076026798716	17.739586367608506
-29.200000000000117	0.1751824817518248	2.1313868613138687	9.985401459854016	28.72992700729927	38.42335766423358	20.554744525547445
-30.399999999999984	0.17457084666860634	1.6875181844631948	10.096013965667733	26.709339540296774	38.201920279313356	23.13063718359034
-31.599999999999852	0.02941176470588235	1.2352941176470587	9.176470588235293	27.588235294117645	40.67647058823529	21.294117647058826
-32.80000000000016	0.02977963073257892	1.042287075640262	8.606313281715307	24.508636092912447	42.108397855866585	23.70458606313282
-34.00000000000003	0.02881014116969173	0.9795447997695189	7.375396139441083	24.373379429559204	40.7663497551138	26.476519734946702
-35.199999999999896	0.26423957721667646	0.8514386376981797	6.371109806224311	23.047563123899	41.2507339988256	28.214914856136232
-36.39999999999999	0.028645087367516472	0.7447722715554282	5.327986250358063	20.85362360355199	40.3322830134632	32.712689773703815
-37.60000000000008	0.0	0.5545826036193812	4.553415061295972	18.7974314068885	41.27262113251605	34.8219497956801
-38.79999999999995	0.0	0.4439183190292986	4.2024267534773605	18.999704054453982	40.57413435927789	35.77981651376147
-39.999999999999815	0.02955082742316785	0.4728132387706856	3.1914893617021276	18.41016548463357	40.248226950354606	37.64775413711584
-41.200000000000124	0.0	0.4448398576512456	3.232502965599051	16.548042704626333	41.81494661921708	37.959667852906286
-42.39999999999999	0.0	0.32210834553440704	2.8404099560761344	16.749633967789165	38.91654465592973	41.171303074670575
-43.59999999999986	0.029027576197387515	0.31930333817126266	2.6124818577648767	14.891146589259796	41.24818577648766	40.899854862119014
-44.800000000000175	0.0	0.20642878207018578	2.182247124741964	12.208787968150988	40.34208198171631	45.060454143320555
-46.00000000000004	0.0	0.17472335468841002	1.4851485148514851	11.589982527664532	38.17705299941759	48.57309260337799
-47.19999999999991	0.0	0.02942907592701589	1.4125956444967627	10.800470865214832	37.19835197174809	50.559152442613296
-48.4	0.029515938606847696	0.14757969303423848	1.1216056670602124	10.094451003541913	36.24557260920897	52.36127508854782
-49.60000000000009	0.0	0.05767012687427912	1.2110726643598615	8.477508650519031	35.034602076124564	55.21914648212226
-50.799999999999955	0.029489826010026542	0.0	0.6782659982306104	7.873783544677086	32.8811560011796	58.537304629902685
-51.99999999999982	0.0	0.1176470588235294	0.7647058823529412	6.5588235294117645	32.294117647058826	60.26470588235294
-53.20000000000014	0.0	0.029120559114735003	0.611531741409435	5.474665113570181	29.615608619685496	64.26907396622015
-54.400000000000006	0.0	0.02910360884749709	0.5238649592549476	5.005820721769499	29.80209545983702	64.63911525029104
-55.59999999999987	0.0	0.0	0.5513639001741149	4.8461984910040625	28.49680789320952	66.1056297156123
-56.80000000000018	0.0	0.0	0.29095141111434386	4.5679371544951985	28.86237998254291	66.27873145184753
-58.00000000000005	0.0	0.029308323563892142	0.20515826494724504	4.220398593200469	26.377491207502928	69.16764361078546
-59.19999999999992	0.0	0.0	0.3217315004387248	2.7200935946183096	25.124305352442235	71.83386955250073
-60.400000000000006	0.0	0.0	0.11624527753560013	2.5864574251671026	23.946527172333624	73.35077012496367
-61.6000000000001	0.0	0.0	0.11768167107972932	2.6184171815239776	23.389232127096204	73.87466902030009
-62.79999999999997	0.0	0.02938583602703497	0.2057008521892448	2.203937702027623	21.569203643843668	75.99177196591242
-63.99999999999984	0.0	0.0	0.08678044547295344	1.9380966155626265	19.670234307202776	78.30488863176164
-65.20000000000014	0.0	0.0	0.08818342151675485	1.5285126396237507	20.04703115814227	78.33627278071722
-66.40000000000002	0.0	0.0	0.0	1.7748036077974978	17.748036077974977	80.47716031422752
-67.59999999999988	0.0	0.0	0.0	1.0080047435517345	15.624073525051882	83.3679217313964
-68.8000000000002	0.0	0.0	0.02965599051008304	0.771055753262159	13.315539739027283	85.88374851720047
-70.00000000000006	0.0	0.0	0.029455081001472753	0.8541973490427098	12.312223858615612	86.80412371134021
-71.19999999999993	0.0	0.0	0.0	0.3879438973440764	11.22053118472098	88.39152491793494
-72.39999999999979	0.0	0.0	0.0	0.4862700228832952	10.755148741418765	88.75858123569795
-73.60000000000011	0.0	0.0	0.05906674542232723	0.5906674542232723	10.54341405788541	88.806851742469
-74.79999999999998	0.0	0.0	0.02918855808523059	0.46701692936368944	9.42790426152948	90.07589025102159
-75.99999999999984	0.0	0.0	0.0	0.37801686536783946	8.927013666763594	90.69496946786857
-77.20000000000016	0.0	0.0	0.0	0.2658003544004725	9.06674542232723	90.66745422327229
-78.40000000000002	0.0	0.0	0.029594554601953243	0.2663509914175792	7.250665877478545	92.45338857650192
-79.5999999999999	0.0	0.0	0.0	0.2623906705539359	6.618075801749271	93.1195335276968
-80.79999999999998	0.0	0.0	0.0	0.17740981667652278	6.357185097575399	93.46540508574807
-82.00000000000007	0.0	0.0	0.0	0.26019080659150046	5.492917028042787	94.24689216536571
-83.19999999999995	0.0	0.0	0.0	0.088261253309797	5.736981465136805	94.1747572815534
-84.3999999999998	0.0	0.0	0.0	0.0	4.927113702623907	95.07288629737609
-85.60000000000012	0.0	0.0	0.0	0.08852168781351431	4.455591619946888	95.4558866922396
-86.79999999999998	0.0	0.0	0.0	0.0	3.854014598540146	96.14598540145985
-87.99999999999986	0.0	0.0	0.0	0.029231218941829874	3.1862028646594562	96.78456591639872
-89.20000000000017	0.0	0.0	0.0	0.05961251862891207	3.5767511177347244	96.36363636363636
-90.40000000000003	0.0	0.0	0.0	0.02929973630237328	2.842074421330208	97.12862584236743
-91.59999999999991	0.0	0.0	0.0	0.0	3.0654761904761902	96.93452380952381
-92.8	0.0	0.0	0.0	0.0	2.108076009501188	97.89192399049881
-94.00000000000009	0.0	0.0	0.0	0.0	2.4902490249024902	97.5097509750975
-95.19999999999995	0.0	0.0	0.0	0.06027727546714888	2.049427365883062	97.8902953586498
-96.39999999999982	0.0	0.0	0.0	0.0	1.6676418958455237	98.33235810415447
-97.60000000000014	0.0	0.0	0.0	0.0	2.0594292438952633	97.94057075610473
-98.8	0.0	0.0	0.0	0.02947244326554671	1.7978190391983495	98.1727085175361
-99.99999999999987	0.0	0.0	0.0	0.0	1.5169541939321831	98.48304580606782
-101.20000000000017	0.0	0.0	0.0	0.0	1.299468399291199	98.7005316007088
-102.40000000000005	0.0	0.0	0.0	0.0	1.0774606872451953	98.92253931275481
-103.59999999999991	0.0	0.0	0.0	0.0	0.5913660555884093	99.40863394441159
-104.80000000000001	0.0	0.0	0.0	0.0	0.6754772393538914	99.3245227606461
-106.0000000000001	0.0	0.0	0.0	0.0	0.720504353047133	99.27949564695287
-107.19999999999996	0.0	0.0	0.0	0.0	0.8011869436201781	99.19881305637982
-108.39999999999984	0.0	0.0	0.0	0.0	0.5283240387437629	99.47167596125624
-109.60000000000014	0.0	0.0	0.0	0.0	0.70859167404783	99.29140832595216
-110.80000000000001	0.0	0.0	0.0	0.0	0.29647198339756897	99.70352801660243
-111.99999999999987	0.0	0.0	0.0	0.0	0.3261191817373258	99.67388081826267
-113.20000000000019	0.0	0.0	0.0	0.0	0.37735849056603776	99.62264150943396
-114.40000000000006	0.0	0.0	0.0	0.0	0.17783046828689983	99.8221695317131
-115.59999999999992	0.0	0.0	0.0	0.0	0.20722320899940794	99.79277679100059
-116.7999999999998	0.0	0.0	0.0	0.0	0.23902001792650132	99.7609799820735
-118.0000000000001	0.0	0.0	0.0	0.0	0.2396644697423607	99.76033553025763
-119.19999999999997	0.0	0.0	0.0	0.0	0.1759014951627089	99.8240985048373
-120.39999999999984	0.0	0.0	0.0	0.0	0.08878366380585972	99.91121633619414
-121.60000000000015	0.0	0.0	0.0	0.0	0.23235550392099913	99.767644496079
-122.80000000000003	0.0	0.0	0.0	0.0	0.14602803738317757	99.85397196261682
-123.99999999999989	0.0	0.0	0.0	0.0	0.1735106998264893	99.82648930017352
-125.2000000000002	0.0	0.0	0.0	0.0	0.11841326228537595	99.88158673771463
-126.40000000000006	0.0	0.0	0.0	0.0	0.14753614635585718	99.85246385364415
-127.59999999999994	0.0	0.0	0.0	0.0	0.0	100.0
-128.7999999999998	0.0	0.0	0.0	0.0	0.11771630370806356	99.88228369629194
-130.0000000000001	0.0	0.0	0.0	0.0	0.14819205690574985	99.85180794309426

## Sheet: Ext.Data.Fig.2 (i) N=5
Detuning (mV)	Detection Probability (0,5) (%)	Detection Probability (1,4) (%)	Detection Probability (2,3) (%)	Detection Probability (3,2) (%)	Detection Probability (4,1) (%)	Detection Probability (5,0) (%)
110.0000000000001	98.41897233201581	1.5810276679841897	0.0	0.0	0.0	0.0
108.79999999999978	97.83829309376755	2.1617069062324537	0.0	0.0	0.0	0.0
107.59999999999992	98.08988764044943	1.9101123595505618	0.0	0.0	0.0	0.0
106.40000000000005	97.67375886524823	2.326241134751773	0.0	0.0	0.0	0.0
105.20000000000019	97.53401360544217	2.465986394557823	0.0	0.0	0.0	0.0
103.99999999999987	97.61972230093511	2.380277699064891	0.0	0.0	0.0	0.0
102.8	96.86888454011742	3.131115459882583	0.0	0.0	0.0	0.0
101.60000000000014	96.6628636622932	3.3371363377067884	0.0	0.0	0.0	0.0
100.39999999999982	96.22747747747748	3.744369369369369	0.028153153153153154	0.0	0.0	0.0
99.19999999999996	96.49023492782338	3.5097650721766205	0.0	0.0	0.0	0.0
98.00000000000009	96.32004460551993	3.6520769445218844	0.027878449958182325	0.0	0.0	0.0
96.79999999999977	95.76490924805532	4.235090751944685	0.0	0.0	0.0	0.0
95.59999999999991	95.98983338040101	4.010166619598984	0.0	0.0	0.0	0.0
94.40000000000003	94.27676537585421	5.694760820045558	0.02847380410022779	0.0	0.0	0.0
93.20000000000017	94.42715700141443	5.572842998585573	0.0	0.0	0.0	0.0
91.99999999999986	94.69226425748165	5.279503105590062	0.0282326369282891	0.0	0.0	0.0
90.8	93.67734618656081	6.322653813439183	0.0	0.0	0.0	0.0
89.60000000000012	93.06681576740286	6.877271456527817	0.05591277606933184	0.0	0.0	0.0
88.3999999999998	92.48206599713056	7.51793400286944	0.0	0.0	0.0	0.0
87.19999999999995	92.05990392766317	7.911839502684375	0.028256569652444195	0.0	0.0	0.0
86.00000000000007	91.38661395086135	8.613386049138661	0.0	0.0	0.0	0.0
84.79999999999998	89.67082860385925	10.300794551645858	0.028376844494892167	0.0	0.0	0.0
83.5999999999999	89.91740244944461	10.025633722586157	0.05696382796923954	0.0	0.0	0.0
82.40000000000003	89.55696202531645	10.356731875719218	0.08630609896432681	0.0	0.0	0.0
81.20000000000016	87.96884016156953	11.915753029428737	0.1154068090017311	0.0	0.0	0.0
79.99999999999984	86.95774647887325	12.929577464788732	0.11267605633802817	0.0	0.0	0.0
78.79999999999998	84.73758865248226	15.23404255319149	0.028368794326241134	0.0	0.0	0.0
77.60000000000011	84.2587292501431	15.655409273039497	0.08586147681740126	0.0	0.0	0.0
76.3999999999998	84.22234699606962	15.553060078607524	0.22459292532285235	0.0	0.0	0.0
75.19999999999993	82.69612007929766	16.96403285188332	0.33984706881903143	0.0	0.0	0.0
74.00000000000007	81.39800285306704	18.288159771754636	0.31383737517831667	0.0	0.0	0.0
72.8000000000002	79.0137614678899	20.670871559633028	0.31536697247706424	0.0	0.0	0.0
71.59999999999988	77.96803652968036	21.575342465753426	0.45662100456621	0.0	0.0	0.0
70.40000000000002	78.0225988700565	21.638418079096045	0.3389830508474576	0.0	0.0	0.0
69.20000000000014	76.16081540203851	23.44280860702152	0.39637599093997733	0.0	0.0	0.0
67.99999999999984	74.08050970170866	25.456125108601217	0.4633651896901245	0.0	0.0	0.0
66.79999999999997	73.0668983492615	26.180133217492035	0.7529684332464524	0.0	0.0	0.0
65.60000000000011	70.61971830985915	28.47887323943662	0.9014084507042254	0.0	0.0	0.0
64.39999999999979	68.94886363636363	30.198863636363637	0.8238636363636362	0.028409090909090908	0.0	0.0
63.199999999999925	67.3348390739695	31.309994353472614	1.2987012987012987	0.0564652738565782	0.0	0.0
62.00000000000006	65.60203504804974	33.32391181458451	1.0740531373657434	0.0	0.0	0.0
60.80000000000019	63.7599093997735	34.96602491506229	1.274065685164213	0.0	0.0	0.0
59.59999999999987	62.2478386167147	36.39769452449568	1.3544668587896254	0.0	0.0	0.0
58.400000000000006	57.48723766307431	40.75439591605218	1.7583664208735112	0.0	0.0	0.0
57.20000000000014	55.892448512585815	41.99084668192219	2.116704805491991	0.0	0.0	0.0
55.99999999999983	55.03875968992248	42.34855010048808	2.5839793281653747	0.028710881424059722	0.0	0.0
54.79999999999996	51.7369020501139	45.44419134396355	2.7904328018223232	0.02847380410022779	0.0	0.0
53.600000000000094	49.27912341407151	47.00115340253749	3.7197231833910034	0.0	0.0	0.0
52.39999999999978	48.96253602305475	47.52161383285303	3.515850144092219	0.0	0.0	0.0
51.19999999999991	44.53348597595878	51.20206067544362	4.207212364052661	0.05724098454493417	0.0	0.0
50.00000000000004	44.70254957507082	50.79320113314447	4.447592067988668	0.05665722379603399	0.0	0.0
48.800000000000175	41.73565515272624	52.3551241792749	5.766485869254924	0.14273479874393377	0.0	0.0
47.599999999999866	40.593776762774766	53.81101912646303	5.509563231515843	0.08564087924636027	0.0	0.0
46.4	38.46374319289195	56.31986242476354	5.130409859558613	0.08598452278589853	0.0	0.0
45.20000000000013	34.201488265598165	58.44304522037779	7.269605037206641	0.08586147681740126	0.0	0.0
43.999999999999815	32.3453975491593	60.15958962667427	7.352522086064406	0.14249073810202337	0.0	0.0
42.79999999999995	33.41887653264899	57.542058739663524	9.010550327915597	0.028514399771884805	0.0	0.0
41.60000000000008	28.948896631823462	61.32404181184668	9.494773519163763	0.23228803716608595	0.0	0.0
40.39999999999999	27.891355140186917	61.76985981308412	10.221962616822431	0.11682242990654204	0.0	0.0
39.1999999999999	24.791666666666668	63.18452380952381	11.81547619047619	0.20833333333333334	0.0	0.0
38.000000000000036	23.873218958999708	63.099738296016284	12.590869438790344	0.4361733061936609	0.0	0.0
36.80000000000017	23.843416370106763	62.39620403321471	13.404507710557533	0.3558718861209964	0.0	0.0
35.59999999999985	21.295740851829635	64.30713857228554	14.037192561487702	0.3599280143971206	0.0	0.0
34.399999999999984	19.318866787221218	64.28571428571429	15.973477998794456	0.42194092827004215	0.0	0.0
33.20000000000012	19.126506024096386	63.55421686746988	16.50602409638554	0.8132530120481927	0.0	0.0
31.999999999999808	17.494089834515368	63.62293144208038	18.085106382978726	0.7978723404255319	0.0	0.0
30.79999999999994	15.978615978615979	62.34036234036234	20.671220671220674	1.0098010098010097	0.0	0.0
29.600000000000072	14.665471923536439	62.72401433691756	21.804062126642773	0.7765830346475507	0.02986857825567503	0.0
28.400000000000205	13.151728178090217	62.39015817223199	23.520796719390745	0.9080257762155829	0.029291154071470416	0.0
27.19999999999989	12.608047690014903	61.16244411326378	24.59016393442623	1.5797317436661698	0.05961251862891207	0.0
26.00000000000002	10.88816760106226	61.935674240188845	25.70079669519032	1.4753614635585717	0.0	0.0
24.800000000000153	9.427207637231504	59.7255369928401	28.818615751789977	1.9689737470167064	0.05966587112171838	0.0
23.599999999999845	8.746268656716417	58.507462686567166	30.0	2.716417910447761	0.029850746268656716	0.0
22.399999999999977	7.6154072331667155	56.218759188473975	33.28432813878271	2.881505439576595	0.0	0.0
21.20000000000011	7.174231332357247	56.54465592972182	33.06002928257687	3.1918008784773058	0.029282576866764276	0.0
19.999999999999794	6.235565819861432	53.81062355658198	36.403002309468825	3.4930715935334873	0.057736720554272515	0.0
18.799999999999926	6.096131301289566	52.256740914419694	37.36811254396248	4.073856975381008	0.20515826494724504	0.0
17.60000000000006	5.365566037735849	51.35613207547169	39.20990566037736	3.9799528301886795	0.0884433962264151	0.0
16.40000000000019	4.802846131040617	49.777646012451825	40.67595612214646	4.595315742662319	0.14823599169878449	0.0
15.19999999999988	4.466944609886838	48.98749255509232	41.45324597974985	4.9434187016081	0.14889815366289458	0.0
14.000000000000012	3.7623171095849504	45.7748581666169	44.6999104210212	5.524037025977903	0.2388772767990445	0.0
12.800000000000145	3.511904761904762	45.148809523809526	44.61309523809524	6.607142857142858	0.11904761904761905	0.0
11.599999999999833	3.28011611030479	41.21915820029027	47.66328011611031	7.663280116110305	0.1741654571843251	0.0
10.399999999999965	2.5205158264947247	40.53341148886284	48.06565064478312	8.528722157092613	0.3516998827667058	0.0
9.200000000000097	2.4477611940298507	38.53731343283582	49.223880597014926	9.462686567164178	0.3283582089552239	0.0
7.999999999999785	1.7696460707858428	37.10257948410318	51.10977804439112	9.748050389922016	0.2699460107978404	0.0
6.799999999999917	1.7543859649122806	34.361766485178464	52.63157894736842	10.919540229885058	0.33272837265577737	0.0
5.600000000000049	1.9671168526130358	32.736347621843805	52.14327657075749	12.389900176159719	0.7633587786259541	0.0
4.4000000000001815	1.3838748495788207	31.227436823104693	52.67749699157641	14.049338146811072	0.6618531889290011	0.0
3.1999999999998696	0.9230769230769231	30.27692307692308	53.81538461538462	14.215384615384616	0.7384615384615384	0.03076923076923077
2.0000000000000018	1.1725796752856283	25.82681900180397	54.7504509921828	17.61876127480457	0.6313890559230307	0.0
0.8000000000001339	1.0204081632653061	25.570228091236498	54.59183673469388	17.917166866746697	0.900360144057623	0.0
-0.400000000000178	0.7458233890214797	23.448687350835325	56.085918854415276	18.615751789976134	1.10381861575179	0.0
-1.6000000000000458	0.8152173913043478	21.89009661835749	55.374396135265705	20.803140096618357	1.1171497584541061	0.0
-2.7999999999999137	0.3247711839385887	20.28343666961913	56.333038086802475	21.375848833776203	1.6829052258635961	0.0
-4.0000000000000036	0.34893864495492877	18.72637394591451	55.59755742948531	23.320732771154407	2.0063972084908404	0.0
-5.200000000000093	0.2368265245707519	18.26524570751924	54.70692717584369	24.925991711071642	1.8354055654233272	0.029603315571343988
-6.399999999999961	0.5062537224538416	15.753424657534246	55.211435378201315	26.08695652173913	2.3823704586063132	0.05955926146515784
-7.599999999999829	0.3830288744843842	13.494401885680613	54.1838538597525	28.81555686505598	3.0936947554507954	0.02946375957572186
-8.800000000000141	0.4097161252560726	12.964588820602868	51.56570090722856	32.30904302019315	2.692420251682763	0.058530875036581796
-10.000000000000009	0.2637749120750293	11.254396248534585	50.937866354044544	33.76318874560375	3.69284876905041	0.08792497069167644
-11.199999999999877	0.1772002362669817	10.602480803307737	49.14353219137625	34.997046662728884	5.079740106320141	0.0
-12.400000000000189	0.17809439002671415	9.43900267141585	49.62897002077768	35.8860195903829	4.867913327396853	0.0
-13.600000000000056	0.23494860499265785	8.604992657856094	47.136563876651984	37.97356828193833	6.04992657856094	0.0
-14.799999999999924	0.12008405884118883	7.95556889822876	45.84208946262384	39.92794956469529	6.0642449714800355	0.09006304413089163
-16.000000000000014	0.05866823115283074	7.1575242006453506	43.56116163097683	41.537107656204164	7.656204165444412	0.02933411557641537
-17.200000000000102	0.11757789535567313	6.261022927689594	43.59200470311582	42.475014697236915	7.4074074074074066	0.14697236919459142
-18.39999999999997	0.0	5.739182692307692	41.887019230769226	44.02043269230769	8.203125	0.15024038461538464
-19.599999999999838	0.175284837861525	5.696757230499562	39.117732982763656	45.54484370435291	9.319310546304411	0.1460706982179375
-20.800000000000153	0.0	4.695246427529892	37.853601633129195	47.331583552055996	9.88626421697288	0.23330417031204434
-22.00000000000002	0.08846947803007962	3.8041875552934235	36.59687407844294	48.3338248304335	10.970215275729874	0.20642878207018578
-23.19999999999989	0.030048076923076924	4.176682692307692	34.49519230769231	49.03846153846153	12.079326923076923	0.18028846153846154
-24.400000000000198	0.029282576866764276	3.074670571010249	33.879941434846266	49.25329428989751	13.616398243045388	0.14641288433382138
-25.600000000000065	0.0	3.0005941770647655	31.788472964943555	49.643493761140824	15.32976827094474	0.23767082590612004
-26.799999999999933	0.0	2.4138946128937295	30.52693553135119	50.868413305858105	15.866941418899028	0.32381513099793935
-27.9999999999998	0.0	2.0785219399538106	29.734411085450347	50.98152424942263	17.032332563510394	0.17321016166281755
-29.200000000000117	0.029197080291970805	2.2773722627737225	26.394160583941606	52.321167883211686	18.656934306569344	0.32116788321167883
-30.399999999999984	0.029524653085326247	1.6533805727782698	23.44257454974904	52.642456451136695	21.907292589312075	0.3247711839385887
-31.599999999999852	0.0	1.5103107754864944	23.322683706070286	53.674121405750796	21.08626198083067	0.4066221318617485
-32.80000000000016	0.0	1.331754957087896	21.0121337673868	53.21100917431193	23.941994672980172	0.5031074282332051
-34.00000000000003	0.0	1.1179758752574287	19.211532803765813	52.75080906148867	26.007649308620184	0.9120329508679023
-35.199999999999896	0.0	1.0676156583629894	19.06880189798339	52.342823250296554	26.601423487544483	0.9193357058125742
-36.39999999999999	0.0	0.7726597325408618	17.028231797919762	52.18424962852898	29.123328380386333	0.8915304606240713
-37.60000000000008	0.0	0.7609013754755634	16.681299385425813	51.477904594673696	29.96780801872988	1.1120866256950541
-38.79999999999995	0.0	0.8400926998841253	14.74507531865585	51.651216685979136	31.63383545770568	1.1297798377752026
-39.999999999999815	0.0	0.4726735598227474	14.416543574593796	50.28064992614476	33.412112259970456	1.4180206794682424
-41.200000000000124	0.0	0.47520047520047515	12.86011286011286	50.311850311850314	34.80843480843481	1.5444015444015444
-42.39999999999999	0.0	0.38156736131493985	11.21221015556208	49.80921631934253	37.15879072497798	1.4382154388024655
-43.59999999999986	0.0	0.3240058910162003	10.957290132547865	47.68777614138439	38.88070692194404	2.150220913107511
-44.800000000000175	0.0	0.3280644199224575	9.036683566954967	46.19743513271697	41.783477482851175	2.654339397554429
-46.00000000000004	0.0	0.2050380785002929	8.787346221441124	45.284124194493266	43.116578793204454	2.606912712360867
-47.19999999999991	0.0	0.17615971814445097	8.044627128596595	44.45096887844979	44.36288901937757	2.965355255431591
-48.4	0.0	0.17446932247746438	7.095085780750218	43.413783076475724	45.88543181157313	3.431230008723466
-49.60000000000009	0.0	0.11580775911986102	6.022003474232774	39.95367689635206	49.739432541980314	4.169079328314997
-50.799999999999955	0.0	0.0	5.305039787798409	39.96463306808135	50.04420866489831	4.6861184792219275
-51.99999999999982	0.0	0.08756567425569177	4.553415061295972	39.404553415061294	51.225919439579684	4.728546409807356
-53.20000000000014	0.0	0.02957704821058858	4.17036379769299	36.76427092576161	54.1259982253771	4.909790002957705
-54.400000000000006	0.0	0.029282576866764276	3.543191800878477	37.83308931185944	52.620790629575396	5.973645680819912
-55.59999999999987	0.0	0.05802146794313896	3.91644908616188	34.493762692196114	55.29445894981143	6.237307803887438
-56.80000000000018	0.0	0.02947244326554671	3.6251105216622457	33.89330975537872	56.29236663719423	6.159740642499263
-58.00000000000005	0.0	0.029673590504451036	2.7002967359050443	29.70326409495549	59.37685459940653	8.189910979228486
-59.19999999999992	0.0	0.06053268765133172	2.2397094430992737	27.935835351089587	60.98668280871671	8.7772397094431
-60.400000000000006	0.0	0.0	1.8270054239223523	28.661147587781898	59.97716243220097	9.534684556094776
-61.6000000000001	0.0	0.029222676797194622	1.6072472238457043	26.563413208649912	60.92928112215079	10.8708357685564
-62.79999999999997	0.0	0.0	1.8192488262910798	25.498826291079812	60.768779342723	11.913145539906104
-63.99999999999984	0.0	0.0	1.7815420560747661	22.751168224299064	63.609813084112155	11.857476635514018
-65.20000000000014	0.0	0.0	1.2587822014051522	22.24824355971897	62.32435597189696	14.168618266978921
-66.40000000000002	0.0	0.0	0.8623253047873922	20.54713053820993	62.890276538804635	15.700267618198039
-67.59999999999988	0.0	0.0	0.9397944199706314	18.590308370044053	63.81791483113069	16.651982378854626
-68.8000000000002	0.0	0.0	0.9185185185185185	18.340740740740742	62.607407407407415	18.133333333333333
-70.00000000000006	0.0	0.0	0.5603066941905043	17.104099085815395	62.66588027130639	19.669713948687704
-71.19999999999993	0.0	0.0	0.6497341996455995	16.184288245717664	61.961015948021256	21.204961606615473
-72.39999999999979	0.0	0.0	0.4437869822485207	14.822485207100591	61.24260355029586	23.49112426035503
-73.60000000000011	0.0	0.0	0.5459770114942528	13.304597701149426	63.36206896551724	22.78735632183908
-74.79999999999998	0.0	0.0	0.35231943628890194	13.681738109219024	60.95126247798004	25.01467997651204
-75.99999999999984	0.0	0.0	0.26841634357291977	12.07873546078139	59.94631673128542	27.706531464360275
-77.20000000000016	0.0	0.0	0.43975373790677225	12.107886250366462	59.982409850483734	27.46995016124304
-78.40000000000002	0.0	0.0	0.23930601256356565	9.54232725097218	59.49745737361651	30.720909362847742
-79.5999999999999	0.0	0.0	0.29647198339756897	8.894159501927067	56.03320486214053	34.776163652534834
-80.79999999999998	0.0	0.0	0.059844404548174746	9.0065828845003	56.642728904847395	34.29084380610413
-82.00000000000007	0.0	0.0	0.029806259314456036	7.779433681073026	53.47242921013413	38.71833084947839
-83.19999999999995	0.0	0.0	0.061124694376528114	6.907090464547677	52.20048899755502	40.831295843520785
-84.3999999999998	0.0	0.0	0.14641288433382138	6.061493411420205	51.62518301610541	42.16691068814056
-85.60000000000012	0.0	0.0	0.029726516052318665	5.58858501783591	51.18906064209274	43.19262782401903
-86.79999999999998	0.0	0.0	0.0903886712865321	4.820729135281711	47.75534799638445	47.33353419704731
-87.99999999999986	0.0	0.03007518796992481	0.18045112781954886	4.2406015037593985	48.330827067669176	47.21804511278195
-89.20000000000017	0.0	0.0	0.029708853238265005	4.991087344028521	45.03862150920974	49.94058229352347
-90.40000000000003	0.0	0.0	0.030039050765995796	3.9651547011114454	46.13998197656954	49.86482427155302
-91.59999999999991	0.0	0.0	0.0	2.992079788794368	39.806394837195654	57.201525374009975
-92.8	0.0	0.0	0.0	3.0213270142180093	41.23222748815166	55.74644549763034
-94.00000000000009	0.0	0.0	0.058997050147492625	2.5073746312684366	40.471976401179944	56.96165191740413
-95.19999999999995	0.0	0.0	0.02955082742316785	2.186761229314421	38.4160756501182	59.36761229314421
-96.39999999999982	0.0	0.0	0.0	1.8448023426061493	36.33967789165447	61.81551976573938
-97.60000000000014	0.0	0.0	0.0	2.1739130434782608	33.74032162001191	64.08576533650982
-98.8	0.0	0.0	0.029806259314456036	1.460506706408346	33.41281669150521	65.09687034277198
-99.99999999999987	0.0	0.0	0.0	1.4390602055800295	29.691629955947135	68.86930983847283
-101.20000000000017	0.0	0.0	0.0	1.418859000886787	28.436299142772686	70.14484185634052
-102.40000000000005	0.0	0.0	0.02962962962962963	1.1555555555555554	28.20740740740741	70.60740740740741
-103.59999999999991	0.0	0.0	0.0	1.0017678255745435	27.312905126694165	71.68532704773129
-104.80000000000001	0.0	0.0	0.0	0.8734939759036146	24.879518072289155	74.24698795180723
-106.0000000000001	0.0	0.0	0.0	0.6308200660859117	23.64073295283869	75.72844698107541
-107.19999999999996	0.0	0.0	0.0	0.5571847507331379	22.961876832844574	76.48093841642229
-108.39999999999984	0.0	0.0	0.0	0.7703703703703704	21.333333333333336	77.8962962962963
-109.60000000000014	0.0	0.0	0.0	0.39003900390039004	19.41194119411941	80.19801980198021
-110.80000000000001	0.0	0.0	0.0	0.6319590731266927	19.981944026482097	79.38609690039121
-111.99999999999987	0.0	0.0	0.0	0.38829151732377537	17.83154121863799	81.78016726403823
-113.20000000000019	0.0	0.0	0.0	0.2718212020537602	16.339474479009365	83.38870431893687
-114.40000000000006	0.0	0.0	0.0	0.18066847335140018	16.139716952725085	83.67961457392352
-115.59999999999992	0.0	0.0	0.0	0.29411764705882354	13.294117647058822	86.41176470588235
-116.7999999999998	0.0	0.0	0.0	0.1803968731208659	13.409500901984368	86.41010222489477
-118.0000000000001	0.0	0.0	0.0	0.11983223487118035	12.01318154583583	87.86698621929298
-119.19999999999997	0.0	0.0	0.0	0.09027986758952752	10.683117664760758	89.22660246764971
-120.39999999999984	0.0	0.0	0.0	0.15276504735716467	9.532538955087077	90.31469599755576
-121.60000000000015	0.0	0.0	0.0	0.15202189115232592	9.03010033444816	90.81787777439952
-122.80000000000003	0.0	0.0	0.0	0.029770765108663295	7.651086632926467	92.31914260196487
-123.99999999999989	0.0	0.0	0.0	0.05957700327673518	6.970509383378016	92.96991361334524
-125.2000000000002	0.0	0.0	0.0	0.06029544769369913	6.481760627072656	93.45794392523365
-126.40000000000006	0.0	0.0	0.0	0.06116207951070336	6.8807339449541285	93.05810397553516
-127.59999999999994	0.0	0.0	0.0	0.05924170616113744	6.398104265402843	93.54265402843602
-128.7999999999998	0.0	0.0	0.0	0.05915409642117716	5.501330967169476	94.43951493640934
-130.0000000000001	0.0	0.0	0.0	0.05980861244019139	5.711722488038277	94.22846889952153

## Sheet: Fig.S7 (a) N=1
Detuning (mV)	Detection Probability (0,1) (%)	Detection Probability (1,0) (%)
88.00000000000009	99.93256911665543	0.033715441672285906
87.00000000000018	99.93261455525607	0.0
85.99999999999986	99.93250084373946	0.0
84.99999999999997	99.86541049798116	0.033647375504710635
84.00000000000007	99.79818365287588	0.0
83.00000000000018	99.83119513841999	0.0
81.99999999999986	99.96614759647935	0.0
80.99999999999996	100.0	0.0
80.00000000000007	99.96630727762803	0.0
79.00000000000018	99.8984771573604	0.0338409475465313
77.99999999999984	99.83113812901047	0.033772374197906116
76.99999999999996	99.93263725159987	0.033681374200067365
76.00000000000007	99.89875126560918	0.03374957813027337
75.00000000000017	99.83125210934864	0.10124873439082012
73.99999999999984	99.96621621621622	0.0
72.99999999999996	99.8989558773998	0.033681374200067365
72.00000000000006	99.83136593591905	0.13490725126475547
71.00000000000017	99.66159052453469	0.1692047377326565
69.99999999999984	99.83096686950643	0.0676132521974307
68.99999999999994	99.76502181940249	0.10070493454179255
68.00000000000006	99.83153638814017	0.13477088948787064
67.00000000000017	99.93250084373946	0.06749915626054674
65.99999999999983	99.7291807718348	0.13540961408259986
64.99999999999994	99.45909398242055	0.4056795131845842
64.00000000000006	99.5959595959596	0.30303030303030304
63.00000000000017	99.52686718485975	0.37174721189591076
61.99999999999983	99.59555106167846	0.2696326255476913
60.99999999999994	99.56110735989196	0.3713706954760297
60.00000000000006	99.59432048681542	0.37187288708586885
59.00000000000016	99.3227226549272	0.5756857433118863
57.99999999999983	99.52718676122932	0.4052684903748734
56.99999999999994	99.527665317139	0.37112010796221323
56.00000000000005	99.02027027027027	0.7770270270270271
55.000000000000156	99.52782462057336	0.4047217537942664
53.99999999999983	99.1248737798721	0.7741501178054527
52.999999999999936	99.22349763673193	0.7427413909520594
52.00000000000004	99.29221435793731	0.6403774856757668
51.000000000000156	99.02324014819804	0.8420343550016841
49.99999999999982	98.74873182279337	1.1836320595197836
48.99999999999993	98.71664978047957	1.1820330969267139
48.00000000000004	98.88701517706576	1.0455311973018548
47.000000000000156	98.25033647375506	1.547779273216689
45.999999999999815	98.28282828282828	1.5824915824915826
44.99999999999993	98.41697541259683	1.5493432132030986
44.00000000000004	98.11827956989248	1.8145161290322582
43.00000000000015	97.90681971640784	2.025658338960162
41.999999999999815	97.83783783783784	2.1283783783783785
40.99999999999993	97.63752953088087	2.328720890988863
40.000000000000036	97.40128248396896	2.531218359770503
39.00000000000014	97.02803107058426	2.6004728132387704
37.999999999999815	96.78728440987487	3.1450794724382822
36.99999999999992	97.26904922454484	2.629804450438301
36.00000000000003	96.85066034541144	3.0816119200812735
35.00000000000014	96.17985125084516	3.786342123056119
33.99999999999981	95.06923336710571	4.86322188449848
32.999999999999915	95.04716981132076	4.8854447439353095
32.00000000000003	94.16919447253119	5.797101449275362
31.00000000000014	93.8047138047138	6.1952861952861955
29.999999999999805	93.77537212449256	6.055480378890392
28.999999999999915	93.25236167341431	6.578947368421052
28.000000000000025	92.29993275050438	7.531943510423672
27.000000000000135	91.85185185185185	8.080808080808081
25.9999999999998	90.8080808080808	9.057239057239057
24.99999999999991	90.82011474856564	9.078636517043536
24.00000000000002	90.44564483457124	9.453072248480757
23.00000000000013	88.89636608344549	11.002691790040377
21.999999999999797	88.5483327719771	11.417985853822836
20.999999999999908	87.49154834347533	12.407031778228534
20.000000000000018	86.19642254471819	13.70232872089099
19.000000000000128	86.42978003384096	13.50253807106599
17.999999999999794	85.83981074687395	14.092598850963164
16.999999999999904	85.33378287255563	14.632501685772084
16.000000000000014	85.8922558922559	13.83838383838384
15.000000000000124	82.64518294729774	17.254112118160457
13.99999999999979	83.58662613981764	16.210739614994935
12.9999999999999	81.47524418996295	18.423711687436846
12.00000000000001	81.37651821862349	18.55600539811066
11.00000000000012	79.42664418212479	20.53962900505902
9.999999999999787	77.54208754208754	22.424242424242426
8.999999999999897	75.16846361185983	24.764150943396228
8.000000000000007	73.23420074349443	26.596823251098346
7.000000000000117	73.87782652716841	26.05467431657104
5.999999999999783	73.83209207853758	26.066350710900476
4.999999999999893	71.2884680419344	28.47480554616165
4.0000000000000036	69.96621621621621	29.864864864864867
3.0000000000001137	67.974298275279	31.958065607034158
1.9999999999997797	66.97031039136301	32.99595141700405
0.9999999999998899	66.98176907494936	32.98446995273464
0.0	65.35750251762337	34.541792547834845
-0.9999999999998899	63.68846931894808	36.24409979770735
-2.000000000000224	61.83412002697235	38.0310182063385
-3.0000000000001137	61.951384199864954	37.913571910871035
-4.0000000000000036	60.97807757166947	38.88701517706576
-4.999999999999893	60.047122181083814	39.88556041736789
-5.999999999999783	57.49999999999999	42.46621621621622
-7.000000000000117	56.457065584854625	43.475321162947935
-8.000000000000007	53.08056872037915	46.8178740690589
-8.999999999999897	51.66947723440135	48.33052276559865
-10.000000000000231	49.746020995597696	50.22011513714866
-11.00000000000012	48.77062984169754	51.09464466150219
-12.00000000000001	47.134187457855695	52.76466621712744
-12.9999999999999	45.66024991556906	54.30597771023303
-13.99999999999979	44.041976980365604	55.85646580907244
-15.000000000000124	42.66441821247892	57.16694772344013
-16.000000000000014	43.72250423011844	56.17597292724196
-16.999999999999904	42.89083557951482	56.974393530997304
-17.999999999999794	40.31767489016559	59.614734707671516
-19.000000000000128	38.36308521387672	61.56955203772314
-20.000000000000018	39.446133063154335	60.452549814251945
-20.999999999999908	38.01820020222447	61.880687563195146
-21.999999999999797	37.27211343686698	62.694125590817016
-23.00000000000013	32.204537758211984	67.62614290551981
-24.00000000000002	31.5096251266464	68.4566024991557
-24.99999999999991	32.98552675866711	66.91349713901043
-25.9999999999998	30.256930358350235	69.67545638945232
-27.000000000000135	28.156650911546254	71.77582714382174
-28.000000000000025	28.720890988862642	71.21160985487681
-28.999999999999915	26.342451874366766	73.4886862546437
-29.999999999999805	25.118483412322274	74.84766418415707
-31.00000000000014	23.300642543118023	76.53026716266487
-32.00000000000003	23.882113821138212	75.88075880758808
-32.999999999999915	23.987854251012145	75.91093117408907
-33.99999999999981	21.242823370482945	78.58831475852752
-35.00000000000014	21.69042769857434	78.1398506449423
-36.00000000000003	20.501524906811248	79.39681463910539
-36.99999999999992	18.369418132611635	81.52909336941813
-37.999999999999815	18.597560975609756	81.23306233062331
-39.00000000000014	19.12660798916723	80.73798239675017
-40.000000000000036	17.87406905890318	81.95666892349357
-40.99999999999993	16.106254203093474	83.82649630127774
-41.999999999999815	15.384615384615385	84.58164642375169
-43.00000000000015	15.81442600745005	84.05011852353539
-44.00000000000004	14.295370057451843	85.60324433930381
-44.99999999999993	13.199864268747879	86.69833729216153
-45.999999999999815	11.928159945781092	87.90240596407997
-47.000000000000156	11.479850998984084	88.45242126650864
-48.00000000000004	11.190233977619531	88.74194642251611
-48.99999999999993	10.415962123774095	89.55021981738248
-49.99999999999982	9.83496126641967	90.13135735938026
-51.000000000000156	8.163956639566395	91.66666666666666
-52.00000000000004	8.361543669600541	91.63845633039945
-52.999999999999936	8.547297297297298	91.41891891891892
-53.99999999999983	7.760081328363267	92.20603185360895
-55.000000000000156	7.650643195666892	92.21394719025051
-56.00000000000005	6.455997281685355	93.47604485219165
-56.99999999999994	7.655986509274873	92.31028667790893
-57.99999999999983	6.393775372124493	93.5723951285521
-59.00000000000016	5.939925750928113	93.9250759365508
-60.00000000000006	5.756857433118863	94.17541483237386
-60.99999999999994	5.529172320217096	94.4708276797829
-61.99999999999983	5.394470667565745	94.57181389076197
-63.00000000000017	4.652730950775455	95.27983816587997
-64.00000000000006	4.895340985820392	95.03713706954761
-64.99999999999994	3.4726904922454485	96.45987862440998
-65.99999999999983	3.9918809201623815	95.9404600811908
-67.00000000000017	3.2388663967611335	96.62618083670715
-68.00000000000006	2.802160702228224	97.16407832545578
-68.99999999999994	2.4974687816402295	97.43503206209922
-69.99999999999984	2.6004728132387704	97.36575481256332
-71.00000000000017	2.0670958996950186	97.83124364622162
-72.00000000000006	2.238046795523906	97.69413360461174
-72.99999999999996	2.1702271956595456	97.7619532044761
-73.99999999999984	2.267343485617597	97.63113367174282
-75.00000000000017	1.5566835871404399	98.34179357021998
-76.00000000000007	2.097428958051421	97.80108254397834
-76.99999999999996	1.3591573224600746	98.53890587835542
-77.99999999999984	1.3907734056987788	98.5753052917232
-79.00000000000018	1.4203584714237403	98.57964152857626
-80.00000000000007	1.5587936292782107	98.33954591663843
-80.99999999999996	1.0540632437946278	98.84393063583815
-81.99999999999986	1.3591573224600746	98.47094801223241
-83.00000000000018	1.0131712259371835	98.95305639986492
-84.00000000000007	0.985054347826087	98.87907608695652
-84.99999999999997	0.8440243079000675	99.05469277515192
-85.99999999999986	0.6114130434782609	99.18478260869566
-87.00000000000018	0.5778382053025153	99.42216179469749
-88.00000000000009	0.7825791085403199	99.01326981966655
-88.99999999999997	0.6132879045996593	99.28449744463373
-89.99999999999986	0.5416384563303994	99.3906567366283
-91.0000000000002	0.37376826367652055	99.52429493713896
-92.00000000000009	0.33875338753387535	99.55962059620596
-92.99999999999997	0.40733197556008144	99.52477936184657
-93.99999999999986	0.3046716316858497	99.62762356127286
-95.0000000000002	0.37389530931339227	99.45615227736234
-96.00000000000009	0.2707275803722504	99.66159052453469
-96.99999999999997	0.16983695652173914	99.72826086956522
-97.99999999999986	0.23744911804613297	99.69470827679783
-99.0000000000002	0.10172939979654119	99.8304510003391
-100.00000000000009	0.169548999660902	99.79654120040692
-100.99999999999997	0.10197144799456152	99.89802855200544
-101.99999999999987	0.10193679918450561	99.76214746856948
-103.0000000000002	0.17041581458759372	99.79550102249489
-104.00000000000009	0.13605442176870747	99.79591836734694
-104.99999999999999	0.06805035726437564	99.76182374957469
-105.99999999999987	0.0676132521974307	99.86477349560514
-107.0000000000002	0.06844626967830253	99.82888432580424
-108.0000000000001	0.0	99.93162393162393
-108.99999999999999	0.0	99.89729544676482
-109.99999999999987	0.10231923601637108	99.89768076398363
-111.00000000000021	0.10249402118209772	99.79501195763581
-112.0000000000001	0.06818956699624958	99.8636208660075
